# Supplementary material for: {N′-[(E)-(5-Bromo-2-oxidophen­yl)(phen­yl)methyl­ene]benzohydrazidato}pyridine­nickel(II)
Source: Acta Crystallogr Sect E Struct Rep Online. 2009 Jul 22;65(Pt 8):m965. doi: 10.1107/S1600536809028207 (PMC2977364; doi:10.1107/S1600536809028207)
Supplement: Supplementary file 2 [file e-65-0m965-Isup2.hkl]

# 
# h,k,l, Fc-squared, Fo-squared, sigma(Fo-squared) and status flag 
# 
data_I
_shelx_title ' 1 in P2(1)/c' 
_shelx_refln_list_code          4 
_shelx_F_calc_maximum      506.60 
_exptl_crystal_F_000      2144.00 
_reflns_d_resolution_high  0.8393 
 
loop_ 
 _symmetry_equiv_pos_as_xyz 
 'x, y, z' 
 '-x, y+1/2, -z+1/2' 
 '-x, -y, -z' 
 'x, -y-1/2, z-1/2' 
 
_cell_length_a    22.6375 
_cell_length_b    10.6278 
_cell_length_c    19.3019 
_cell_angle_alpha  90.000 
_cell_angle_beta  108.597 
_cell_angle_gamma  90.000 
 
_shelx_F_squared_multiplier     1.000 
 
loop_ 
 _refln_index_h 
 _refln_index_k 
 _refln_index_l 
 _refln_F_squared_calc 
 _refln_F_squared_meas 
 _refln_F_squared_sigma 
 _refln_observed_status 
   1   0   0     5459.23       -4.95      3.30 o 
   2   0   0    58768.50    57632.54   1501.91 o 
   4   0   0     1013.45     1091.66     51.83 o 
   5   0   0     1377.23     1366.18     70.67 o 
   6   0   0   142841.09   132852.84   2477.96 o 
   7   0   0    15522.90    13515.20    309.89 o 
   8   0   0    10931.72    10511.96    262.28 o 
   9   0   0     8544.80     8638.41    235.24 o 
  10   0   0    28731.74    28596.80    627.49 o 
  11   0   0      912.06      861.82    111.23 o 
  12   0   0    11188.87    11042.05    307.44 o 
  13   0   0    15561.79    15234.96    596.42 o 
  14   0   0     1106.58     1113.53    160.83 o 
  15   0   0      267.69      213.36    119.88 o 
  16   0   0      731.98      803.94    160.83 o 
  17   0   0       12.65     -153.85    102.57 o 
  18   0   0      479.09      368.71    150.93 o 
  19   0   0     5615.91     6298.27    369.29 o 
  20   0   0      652.38      747.57    183.38 o 
  21   0   0      536.31      291.44    167.71 o 
  22   0   0        4.36     -187.50    145.71 o 
  23   0   0     2050.44     1817.96    269.45 o 
  24   0   0       59.54        2.47    171.29 o 
  25   0   0      308.85      286.77    214.18 o 
   1   1   0     2158.86     1676.10     41.85 o 
   2   1   0     1580.36     1881.32     80.00 o 
   3   1   0     1947.27     1935.11     59.21 o 
   4   1   0    24945.96    28939.12    459.40 o 
   5   1   0     8294.67     7760.97    182.72 o 
   6   1   0    17457.28    17021.64    296.16 o 
   7   1   0     7821.07     8110.42    245.72 o 
   8   1   0    11899.45    11756.24    232.01 o 
   9   1   0     1617.17     1407.62     71.54 o 
  10   1   0     2316.05     2863.57    107.83 o 
  11   1   0     3594.84     3856.25    155.39 o 
  12   1   0     4180.49     4264.26    141.13 o 
  13   1   0     1481.62     1585.15     95.70 o 
  14   1   0     7750.50     7618.05    291.20 o 
  15   1   0        4.97       12.06     76.20 o 
  16   1   0       71.52       34.25     67.79 o 
  17   1   0      323.23      384.60     87.39 o 
  18   1   0        1.03     -101.32     75.59 o 
  19   1   0     3073.73     3033.23    158.82 o 
  20   1   0      368.15      417.95    118.48 o 
  21   1   0      666.83      605.73    136.07 o 
  22   1   0        0.02       -5.59    115.19 o 
  23   1   0       17.27      165.68    123.26 o 
  24   1   0        6.29       68.24    125.02 o 
  25   1   0      251.23      353.98    158.13 o 
   0   2   0       10.35       29.69     18.97 o 
   1   2   0    16418.30    16275.28    259.17 o 
   2   2   0      470.79      422.89     24.08 o 
   3   2   0      135.87      212.86     21.92 o 
   4   2   0     8774.19     8922.93    171.03 o 
   5   2   0    24756.28    25756.35    441.27 o 
   6   2   0     1965.43     2010.04     68.63 o 
   7   2   0    11060.54    10304.90    201.83 o 
   8   2   0    15391.10    15447.21    286.45 o 
   9   2   0     6968.38     7676.26    174.81 o 
  10   2   0     1666.20     1714.40     84.41 o 
  11   2   0    10833.89    10653.29    387.39 o 
  12   2   0     5199.11     4728.26    147.58 o 
  13   2   0       97.53      106.59     56.07 o 
  14   2   0     6915.38     6987.67    199.47 o 
  15   2   0      386.63      303.63     74.42 o 
  16   2   0      487.55      483.01     86.48 o 
  17   2   0      992.86     1054.87    105.27 o 
  18   2   0      253.06      268.63    104.92 o 
  19   2   0      120.13       28.82     84.21 o 
  20   2   0      418.19      509.16    109.57 o 
  21   2   0      303.56      211.10    116.08 o 
  22   2   0      154.19      -47.30    116.00 o 
  23   2   0      379.68      306.43    133.34 o 
  24   2   0       41.62      146.42    135.44 o 
  25   2   0       40.65       82.30    134.94 o 
   1   3   0    11818.78    13649.64    182.40 o 
   2   3   0     9482.55     9371.12    168.08 o 
   3   3   0     9780.10     9312.43    149.03 o 
   4   3   0    18214.52    17305.74    295.80 o 
   5   3   0    15784.09    16063.87    281.63 o 
   6   3   0       50.16      227.33     53.13 o 
   7   3   0      699.97      683.71     48.33 o 
   8   3   0     7203.37     7681.98    170.59 o 
   9   3   0     7894.27     7105.91    202.40 o 
  10   3   0       37.36      115.39     43.19 o 
  11   3   0     2970.95     2983.96    200.47 o 
  12   3   0       62.19       42.61     49.99 o 
  13   3   0      254.10      341.42     82.32 o 
  14   3   0     3581.06     3840.98    146.88 o 
  15   3   0    10682.70     9987.36    359.91 o 
  16   3   0       61.33      179.15     74.75 o 
  17   3   0        0.11       10.25     74.38 o 
  18   3   0     5490.78     5866.54    206.07 o 
  19   3   0      832.58      758.98    111.37 o 
  20   3   0      302.82      355.51    100.25 o 
  21   3   0       53.18       65.92     97.31 o 
  22   3   0      803.71      591.46    118.92 o 
  23   3   0        7.41        3.00    107.33 o 
  24   3   0      982.18     1125.67    146.52 o 
   0   4   0     3519.44     4096.10    120.37 o 
   1   4   0     8477.49     8095.03    125.11 o 
   2   4   0      184.71      218.73     26.87 o 
   3   4   0      647.23      874.61     40.45 o 
   4   4   0    24672.06    25893.02    374.02 o 
   5   4   0       40.80       95.47     25.10 o 
   6   4   0    14927.61    14840.51    233.64 o 
   7   4   0     1161.32      883.63     61.20 o 
   8   4   0      117.59      173.89     33.21 o 
   9   4   0      537.30      551.34     70.66 o 
  10   4   0     3248.53     3164.99    148.21 o 
  11   4   0      655.05      575.51     64.75 o 
  12   4   0     3738.02     3666.72    130.11 o 
  13   4   0       30.20       58.13     56.16 o 
  14   4   0     1256.21     1334.66     96.48 o 
  15   4   0        0.40       20.15     60.24 o 
  16   4   0        2.11      -39.81     66.33 o 
  17   4   0       81.49       94.37    112.36 o 
  18   4   0     1649.48     1596.47    124.32 o 
  19   4   0      145.85       18.08     72.54 o 
  20   4   0        5.40       44.83     81.20 o 
  21   4   0       88.09        7.54     96.45 o 
  22   4   0        0.25      -85.74     88.82 o 
  23   4   0       18.24       40.48    109.13 o 
  24   4   0        6.24       62.29    115.16 o 
   1   5   0    22792.41    23028.91    306.81 o 
   2   5   0     3526.49     4221.90     97.54 o 
   3   5   0    13767.28    14646.75    236.41 o 
   4   5   0      417.87      385.87     41.09 o 
   5   5   0    21206.91    20951.19    290.93 o 
   6   5   0      830.36      792.06     47.10 o 
   7   5   0     4607.06     5038.49    132.09 o 
   8   5   0     4275.61     4325.24    104.31 o 
   9   5   0        4.63       10.81     32.73 o 
  10   5   0      497.47      557.07    100.07 o 
  11   5   0     6698.49     6564.92    175.27 o 
  12   5   0      471.92      513.63     70.86 o 
  13   5   0      383.60      381.73     71.85 o 
  14   5   0     1323.81     1279.70     98.34 o 
  15   5   0      201.00      176.53     72.10 o 
  16   5   0      590.58      483.05     76.47 o 
  17   5   0      463.40      382.13     79.28 o 
  18   5   0     2251.91     1892.06    115.48 o 
  19   5   0      516.60      587.77     90.67 o 
  20   5   0      196.43      286.89    103.49 o 
  21   5   0        7.38      123.66    109.89 o 
  22   5   0        8.20       21.14    132.34 o 
  23   5   0        2.49     -134.93    103.11 o 
   0   6   0     1820.39     1866.37     80.32 o 
   1   6   0     1479.38     1657.26     58.07 o 
   2   6   0      129.98      112.26     34.75 o 
   3   6   0     4446.41     4070.00    102.11 o 
   4   6   0      824.89      856.50     48.93 o 
   5   6   0      518.24      571.01     43.91 o 
   6   6   0     5241.29     5337.92    113.80 o 
   7   6   0       10.73       -8.64     32.61 o 
   8   6   0      503.23      485.40     63.78 o 
   9   6   0     3913.60     3621.83    116.69 o 
  10   6   0     4950.92     5067.61    254.36 o 
  11   6   0     1991.06     1869.77     90.95 o 
  12   6   0      560.83      415.67     63.51 o 
  13   6   0      661.45      724.52     75.78 o 
  14   6   0      283.18      323.77     67.07 o 
  15   6   0      773.98      662.74     79.95 o 
  16   6   0       13.14      -15.04     62.30 o 
  17   6   0       59.15      -88.49     63.41 o 
  18   6   0      270.57      456.61    106.59 o 
  19   6   0      453.20      608.69    125.96 o 
  20   6   0      857.44      825.25    128.52 o 
  21   6   0        1.26        7.60    105.20 o 
  22   6   0      206.49      -61.87    106.11 o 
   1   7   0      593.95      605.83     54.43 o 
   2   7   0     3237.53     3372.23    105.49 o 
   3   7   0     8203.69     8613.49    173.56 o 
   4   7   0    10198.39     9959.90    175.30 o 
   5   7   0     2208.80     2117.56     76.85 o 
   6   7   0       42.63       39.26     38.10 o 
   7   7   0      493.80      629.23     52.65 o 
   8   7   0      951.51      978.91     71.11 o 
   9   7   0      881.19      886.77    108.40 o 
  10   7   0     5328.05     5521.72    177.57 o 
  11   7   0      303.72      332.33     79.99 o 
  12   7   0      199.40      222.48     81.37 o 
  13   7   0      658.41      602.20    113.62 o 
  14   7   0       66.05       72.10     80.35 o 
  15   7   0       88.55      297.43     95.14 o 
  16   7   0     1482.11     1711.33    150.01 o 
  17   7   0        4.52       31.05     95.02 o 
  18   7   0      272.96      141.64    130.06 o 
  19   7   0        5.71     -149.81     99.88 o 
  20   7   0      161.26      375.78    121.56 o 
  21   7   0       30.32       21.51    111.48 o 
   0   8   0     4969.06     4545.37    142.66 o 
   1   8   0       16.35       19.97     37.86 o 
   2   8   0     1522.56     1569.68    127.99 o 
   3   8   0       10.32       54.22     54.95 o 
   4   8   0     4055.59     4185.76    134.82 o 
   5   8   0       84.13      137.80     73.62 o 
   6   8   0     4009.88     4024.49    131.08 o 
   7   8   0      184.14      197.58     72.75 o 
   8   8   0      555.41      570.82     88.45 o 
   9   8   0      323.77      266.74     82.46 o 
  10   8   0     4328.04     4432.45    181.12 o 
  11   8   0      161.63      144.25     80.44 o 
  12   8   0      258.10      213.50     89.69 o 
  13   8   0      306.93      148.61     88.32 o 
  14   8   0       17.47      -31.97     80.37 o 
  15   8   0        0.09     -121.73     89.49 o 
  16   8   0     1134.09     1050.61    132.67 o 
  17   8   0      983.34      867.80    147.51 o 
  18   8   0       22.77       44.77    112.32 o 
  19   8   0      185.92       61.44    115.12 o 
   1   9   0      617.37      626.04    113.28 o 
   2   9   0     2164.08     2826.97    176.70 o 
   3   9   0     2991.42     2843.68    176.35 o 
   4   9   0     4883.43     4899.66    240.69 o 
   5   9   0      176.66      225.49     79.25 o 
   6   9   0     1853.46     1804.96    124.78 o 
   7   9   0        7.39      -50.80     71.19 o 
   8   9   0      122.41      199.21     84.80 o 
   9   9   0     1789.57     1962.01    136.04 o 
  10   9   0      536.92      518.32    120.60 o 
  11   9   0      869.74      830.47    162.30 o 
  12   9   0       63.99      207.11     95.40 o 
  13   9   0       49.01       93.67     94.57 o 
  14   9   0      242.45      261.86    134.97 o 
  15   9   0      740.68      865.54    129.89 o 
  16   9   0       42.29      -11.47    105.54 o 
  17   9   0      528.98      455.33    130.77 o 
   0  10   0      339.21      418.21    172.66 o 
   1  10   0      336.35      226.27    104.36 o 
   2  10   0      241.53      336.15    105.82 o 
   3  10   0      107.59      230.87    103.96 o 
   4  10   0      964.04     1187.01    117.51 o 
   5  10   0      154.12       18.98    104.47 o 
   6  10   0       24.30      -17.57    110.28 o 
   7  10   0      462.91      400.34    133.62 o 
   8  10   0      244.52      252.17    120.08 o 
   9  10   0      462.16      529.46    142.60 o 
  10  10   0      224.66      267.75    183.11 o 
  11  10   0       41.14       27.59    124.03 o 
  12  10   0       74.07      163.19    131.43 o 
  13  10   0       38.28       23.17    239.61 o 
  14  10   0       63.98      -20.24    215.83 o 
  15  10   0       90.93        3.14    129.78 o 
   1  11   0     1568.32     1533.90    170.70 o 
   2  11   0       45.97       76.21    126.20 o 
   3  11   0      123.98      341.88    101.40 o 
   4  11   0     1047.83      997.66    179.13 o 
   5  11   0      489.44      500.69    145.37 o 
   6  11   0       26.22      -52.50    204.69 o 
   7  11   0       59.15      -56.14    114.87 o 
   8  11   0      414.70      551.24    155.32 o 
   9  11   0      118.33      138.34    136.46 o 
  10  11   0       45.10       67.24    142.60 o 
  11  11   0     1212.97     1113.39    212.11 o 
  12  11   0       30.22      -19.88    143.13 o 
   0  12   0     1123.91     1219.95    241.12 o 
   1  12   0      709.95      649.14    150.98 o 
   2  12   0      298.38      218.61    131.40 o 
   3  12   0        5.07       93.62    131.81 o 
   4  12   0      476.88      401.88    148.54 o 
   5  12   0       88.46       53.15    132.63 o 
   6  12   0        3.38     -192.19    133.23 o 
   7  12   0       40.80      178.92    149.06 o 
   8  12   0      208.39      224.28    160.99 o 
 -25   1   1       41.71      112.61    205.12 o 
 -24   1   1      727.45      794.25    156.68 o 
 -23   1   1      752.69      854.10    154.08 o 
 -22   1   1       13.40      -16.83    105.83 o 
 -21   1   1       97.12      108.52    110.13 o 
 -20   1   1     1970.06     2221.95    145.99 o 
 -19   1   1      118.07       70.12     86.56 o 
 -18   1   1     1601.70     1539.89    137.92 o 
 -17   1   1      965.47     1013.25    103.18 o 
 -16   1   1      366.87      330.64     95.03 o 
 -15   1   1     1854.77     1788.88    107.93 o 
 -14   1   1    13634.65    13326.70    296.11 o 
 -13   1   1       41.26       42.24     53.59 o 
 -12   1   1      107.11      136.54     53.05 o 
 -11   1   1       21.16       78.22     55.63 o 
 -10   1   1    10251.42     9543.81    221.60 o 
  -9   1   1        4.50       50.08     36.08 o 
  -8   1   1     3119.70     2814.00     90.06 o 
  -7   1   1       19.11       54.41     34.61 o 
  -6   1   1     8921.41     8751.30    170.20 o 
  -5   1   1   143527.03   151005.42   2273.10 o 
  -4   1   1      382.90      263.43     50.23 o 
  -3   1   1     5198.14     5628.05    136.94 o 
  -2   1   1    28252.58    32580.82    499.00 o 
  -1   1   1     7479.64     7137.49    204.86 o 
   0   1   1    74724.88    78085.16   1442.24 o 
   1   1   1      233.18      215.47     16.43 o 
   2   1   1    13579.14    13213.51    261.68 o 
   3   1   1     1709.77     1472.77     54.07 o 
   4   1   1      667.16      705.07     36.02 o 
   5   1   1     2947.49     2532.66     81.74 o 
   6   1   1      368.02      418.37     38.49 o 
   7   1   1     6589.08     6713.13    151.28 o 
   8   1   1      544.43      478.09     65.40 o 
   9   1   1    16595.88    16395.60    377.00 o 
  10   1   1     6841.65     7135.91    219.70 o 
  11   1   1      353.03      509.48    102.26 o 
  12   1   1       41.19        3.27     50.02 o 
  13   1   1     9120.25     9673.52    287.73 o 
  14   1   1      457.82      445.61     76.31 o 
  15   1   1     4764.27     4612.50    166.51 o 
  16   1   1     1629.67     1422.39    127.45 o 
  17   1   1       52.86       13.25     73.58 o 
  18   1   1     1412.78     1503.78    151.70 o 
  19   1   1     2573.38     2920.19    311.94 o 
  20   1   1      301.96      408.53    121.89 o 
  21   1   1      187.27       14.07    107.80 o 
  22   1   1       16.88       42.19    115.54 o 
  23   1   1      295.49      287.75    132.73 o 
  24   1   1       78.12       11.05    131.08 o 
  25   1   1      274.93      430.96    158.14 o 
 -25   2   1      345.56      438.75    220.24 o 
 -24   2   1        9.66      -48.99    116.49 o 
 -23   2   1      313.38      264.91    176.89 o 
 -22   2   1      292.94      288.86    136.51 o 
 -21   2   1       91.65       56.85     91.53 o 
 -20   2   1      355.38      337.90    100.81 o 
 -19   2   1     3558.86     3313.25    164.82 o 
 -18   2   1      328.37      355.44     89.47 o 
 -17   2   1      312.33      249.09     82.93 o 
 -16   2   1      553.20      555.37    146.47 o 
 -15   2   1      329.85      366.03     73.46 o 
 -14   2   1     4988.08     4939.08    163.12 o 
 -13   2   1     5837.20     5802.23    171.54 o 
 -12   2   1     5413.26     5391.62    174.39 o 
 -11   2   1     1564.09     1419.43     58.48 o 
 -10   2   1     1246.00     1274.42     52.97 o 
  -9   2   1     9820.74    10054.67    209.26 o 
  -8   2   1     5602.78     5641.26    135.87 o 
  -7   2   1    12783.80    13063.01    241.96 o 
  -6   2   1    30128.54    30008.01    488.51 o 
  -5   2   1     4106.06     4825.78    106.22 o 
  -4   2   1    12494.08    14469.77    246.25 o 
  -3   2   1    75035.10    76059.47   1157.01 o 
  -2   2   1      889.72     1219.07     48.91 o 
  -1   2   1    14155.91    14158.51    274.07 o 
   0   2   1    36599.61    38380.20    645.58 o 
   1   2   1     4051.42     4583.02     90.32 o 
   2   2   1     8040.52     7762.08    123.78 o 
   3   2   1      673.13      639.16     29.73 o 
   4   2   1     9938.34     9926.36    159.65 o 
   5   2   1      507.48      378.51     34.11 o 
   6   2   1    12017.22    11883.17    270.53 o 
   7   2   1      281.42      259.91     37.98 o 
   8   2   1     4114.34     4422.19    119.76 o 
   9   2   1      535.42      421.55     51.46 o 
  10   2   1     6976.64     6820.96    171.40 o 
  11   2   1      837.04      685.56     68.56 o 
  12   2   1      339.67      403.21     68.79 o 
  13   2   1     2329.13     2425.28    157.79 o 
  14   2   1     8162.23     8046.80    260.19 o 
  15   2   1      422.22      432.99     79.52 o 
  16   2   1     2069.05     1966.85    123.93 o 
  17   2   1     1554.98     1541.56    102.22 o 
  18   2   1     1137.11     1205.77    138.27 o 
  19   2   1      448.00      653.12    115.12 o 
  20   2   1       36.93       15.59     90.99 o 
  21   2   1      154.51      228.06    101.18 o 
  22   2   1      130.58      174.99    128.24 o 
  23   2   1      403.82      308.37    174.86 o 
  24   2   1       64.43      158.79    133.29 o 
 -25   3   1       68.56      202.51    113.99 o 
 -24   3   1      329.34      405.86    130.92 o 
 -23   3   1        0.37      109.73    118.46 o 
 -22   3   1      129.20      139.91    101.72 o 
 -21   3   1      233.23      268.94    103.57 o 
 -20   3   1        0.70      127.64     88.65 o 
 -19   3   1     1098.77     1020.76    115.39 o 
 -18   3   1      440.50      338.25     88.93 o 
 -17   3   1      194.25      169.80     79.85 o 
 -16   3   1      183.13      161.13     71.05 o 
 -15   3   1      326.69      473.90     76.32 o 
 -14   3   1     3451.05     3657.13    138.94 o 
 -13   3   1     1284.69     1329.00     88.02 o 
 -12   3   1     2091.07     2126.90    126.29 o 
 -11   3   1      470.07      468.61     51.26 o 
 -10   3   1      357.41      527.13     41.17 o 
  -9   3   1     3445.79     3609.54     87.13 o 
  -8   3   1     4121.85     4035.73     89.37 o 
  -7   3   1     8834.58     9218.18    156.54 o 
  -6   3   1      446.87      509.06     32.70 o 
  -5   3   1       68.26       64.07     20.66 o 
  -4   3   1       85.51       61.51     18.87 o 
  -3   3   1     1507.06     1727.46     52.34 o 
  -2   3   1     7839.58     7773.32    126.18 o 
  -1   3   1     1756.11     1611.39     55.81 o 
   0   3   1    11193.64    12423.78    183.78 o 
   1   3   1      842.27     1043.62     59.01 o 
   2   3   1     7345.88     7315.22    111.61 o 
   3   3   1      915.80      924.33     38.75 o 
   4   3   1     5295.27     5137.37    102.35 o 
   5   3   1     6607.25     6412.28    122.85 o 
   6   3   1     5259.44     5392.00    127.03 o 
   7   3   1    16110.83    15754.80    351.96 o 
   8   3   1     4891.76     5091.84    132.76 o 
   9   3   1    12606.76    13136.46    324.87 o 
  10   3   1     1650.62     1379.66     97.91 o 
  11   3   1      410.67      455.83     61.18 o 
  12   3   1     6275.23     6277.68    173.76 o 
  13   3   1      247.63      213.78     90.11 o 
  14   3   1     1207.09     1145.30     94.07 o 
  15   3   1     7121.24     6792.43    290.92 o 
  16   3   1      295.22      241.25     66.23 o 
  17   3   1       51.12       73.75     64.94 o 
  18   3   1      265.12      164.83     72.22 o 
  19   3   1      230.93      131.76     88.45 o 
  20   3   1      337.67      452.53    107.37 o 
  21   3   1      241.72      184.72    103.21 o 
  22   3   1       42.52      -90.90    114.42 o 
  23   3   1       95.23      160.08    113.57 o 
  24   3   1        0.54      -36.36    112.83 o 
 -24   4   1      230.78      145.60    116.30 o 
 -23   4   1      400.94      615.45    124.86 o 
 -22   4   1      289.91      170.63    104.64 o 
 -21   4   1        7.01        2.25     92.32 o 
 -20   4   1     1340.00     1479.75    136.99 o 
 -19   4   1     2594.98     2477.04    172.17 o 
 -18   4   1     4036.01     3958.53    200.44 o 
 -17   4   1      848.12      801.19     95.38 o 
 -16   4   1      521.18      441.81     82.64 o 
 -15   4   1     6395.22     5943.61    221.84 o 
 -14   4   1      424.31      352.23     76.99 o 
 -13   4   1      548.90      725.38     79.73 o 
 -12   4   1     9051.44     8983.13    243.23 o 
 -11   4   1     5793.21     5135.97    179.39 o 
 -10   4   1    16888.83    17212.14    275.72 o 
  -9   4   1    23152.07    23333.29    361.81 o 
  -8   4   1      421.59      459.92     39.45 o 
  -7   4   1    10074.03    10679.78    203.72 o 
  -6   4   1     1072.54     1184.54     48.72 o 
  -5   4   1    63443.79    64057.93   1080.41 o 
  -4   4   1    15710.84    16386.27    282.90 o 
  -3   4   1      117.66      191.16     24.61 o 
  -2   4   1     6733.02     7425.46    128.97 o 
  -1   4   1       93.64       81.51     23.01 o 
   0   4   1     1085.32     1337.22     42.02 o 
   1   4   1    56454.95    57660.76    783.38 o 
   2   4   1     2810.29     2596.51     67.97 o 
   3   4   1    11227.30    11562.25    170.86 o 
   4   4   1     8441.75     8320.93    133.47 o 
   5   4   1    14175.22    15031.41    255.98 o 
   6   4   1      379.96      587.14     48.95 o 
   7   4   1     8151.96     8384.99    163.64 o 
   8   4   1    11488.02    11572.34    209.96 o 
   9   4   1     1628.76     1784.13    161.84 o 
  10   4   1     5261.85     4887.35    126.90 o 
  11   4   1     5772.99     5548.78    141.48 o 
  12   4   1      242.24      336.39     55.73 o 
  13   4   1     3991.43     3680.33    124.02 o 
  14   4   1     6211.92     6051.99    166.73 o 
  15   4   1     1866.12     1727.19     98.05 o 
  16   4   1        6.60      -49.01     58.81 o 
  17   4   1       18.05       69.45     68.94 o 
  18   4   1      570.60      526.55     86.40 o 
  19   4   1      425.87      428.23     86.74 o 
  20   4   1     1704.03     1402.81    132.86 o 
  21   4   1       35.63      160.57    103.70 o 
  22   4   1       14.19       39.19    101.06 o 
  23   4   1      205.27      231.57    116.99 o 
 -23   5   1      138.02       82.92    109.00 o 
 -22   5   1        0.38      -32.59     85.83 o 
 -21   5   1       37.90       55.55     84.25 o 
 -20   5   1       57.47       -0.61     99.42 o 
 -19   5   1      362.08      354.29     95.63 o 
 -18   5   1      508.56      363.01    128.59 o 
 -17   5   1        1.33      166.44    104.56 o 
 -16   5   1       47.73       71.86     69.20 o 
 -15   5   1        2.04      -66.81     62.64 o 
 -14   5   1      512.25      490.57     76.33 o 
 -13   5   1      126.45       52.36     68.41 o 
 -12   5   1       43.17       48.94    104.99 o 
 -11   5   1     2700.87     2700.19    113.50 o 
 -10   5   1      277.54      277.83     40.49 o 
  -9   5   1     1639.85     1639.88     65.89 o 
  -8   5   1     2109.33     2209.42     74.31 o 
  -7   5   1      677.56      825.06     54.25 o 
  -6   5   1      392.10      400.13     39.00 o 
  -5   5   1      219.99      167.81     32.08 o 
  -4   5   1     7518.22     7311.09    195.37 o 
  -3   5   1     4351.57     5330.71    109.25 o 
  -2   5   1     1471.38     1467.55     80.76 o 
  -1   5   1    24781.05    25700.28    376.51 o 
   0   5   1      587.98      640.65     36.30 o 
   1   5   1     8666.38     9850.27    172.63 o 
   2   5   1      511.63      734.34     44.10 o 
   3   5   1     2017.10     1913.73     60.41 o 
   4   5   1     1919.27     2027.53     62.68 o 
   5   5   1    14836.63    14750.56    218.65 o 
   6   5   1     1056.86     1247.66     74.87 o 
   7   5   1     5324.68     4961.18    103.40 o 
   8   5   1       36.71       33.26     30.37 o 
   9   5   1     8002.35     7707.84    166.96 o 
  10   5   1     2935.55     2925.62    160.34 o 
  11   5   1       57.19       38.94     45.34 o 
  12   5   1     1457.64     1494.32    118.06 o 
  13   5   1     1471.57     1246.16     85.80 o 
  14   5   1      557.56      602.07     73.81 o 
  15   5   1     2104.22     2273.28    147.44 o 
  16   5   1      150.19      130.79     69.39 o 
  17   5   1      165.33      166.88     74.03 o 
  18   5   1      621.54      643.66     90.95 o 
  19   5   1       34.53      -69.46     69.38 o 
  20   5   1     1314.13     1449.68    173.46 o 
  21   5   1      332.65      227.24    114.86 o 
  22   5   1       93.06       34.95    104.87 o 
  23   5   1        2.65       44.80    108.94 o 
 -22   6   1       29.00       94.63    128.56 o 
 -21   6   1       12.82      -71.21     97.48 o 
 -20   6   1      451.67      301.32    110.15 o 
 -19   6   1     1015.36     1199.27    258.39 o 
 -18   6   1       44.40        6.53     87.67 o 
 -17   6   1      145.48      146.65    105.57 o 
 -16   6   1      118.33       51.98     73.26 o 
 -15   6   1      134.46      170.01     73.42 o 
 -14   6   1       69.58       61.92     62.98 o 
 -13   6   1     5626.55     5939.21    233.50 o 
 -12   6   1     2175.49     2158.29    107.97 o 
 -11   6   1     1621.39     1582.46     93.42 o 
 -10   6   1     2007.25     1991.03    141.50 o 
  -9   6   1     3377.85     3381.08     99.97 o 
  -8   6   1      925.16     1072.93     62.11 o 
  -7   6   1      980.59     1090.59     58.69 o 
  -6   6   1     9454.24     9361.07    249.21 o 
  -5   6   1     1120.84     1002.31    109.69 o 
  -4   6   1     1434.91     1400.02    126.91 o 
  -3   6   1     3554.29     3281.04     81.54 o 
  -2   6   1       10.17       16.59     27.42 o 
  -1   6   1     4531.01     4082.21     82.95 o 
   0   6   1    17397.53    17936.93    254.03 o 
   1   6   1      418.33      409.32     46.67 o 
   2   6   1     3539.10     3753.15     98.40 o 
   3   6   1     2636.12     2802.37     88.58 o 
   4   6   1     1018.15     1032.94     51.61 o 
   5   6   1      906.09      802.50     66.29 o 
   6   6   1     5613.64     5383.50    127.77 o 
   7   6   1      587.54      617.14     47.41 o 
   8   6   1       19.50      -10.23     42.39 o 
   9   6   1      625.70      585.93     61.79 o 
  10   6   1     1332.60     1544.30    115.24 o 
  11   6   1      259.10      308.76     59.39 o 
  12   6   1      497.14      659.75     73.81 o 
  13   6   1       63.41      102.52     59.34 o 
  14   6   1      804.15      848.31    107.27 o 
  15   6   1      123.49      231.31     67.62 o 
  16   6   1      183.30      201.49     71.86 o 
  17   6   1        3.66       30.68     73.10 o 
  18   6   1        4.37      -34.94     70.67 o 
  19   6   1      141.20      172.62     82.82 o 
  20   6   1     1147.09      934.24    110.11 o 
  21   6   1       20.51      156.08    112.33 o 
  22   6   1        9.00       48.53    262.43 o 
 -21   7   1       23.83      112.44    167.51 o 
 -20   7   1      429.67      446.74    280.98 o 
 -19   7   1        0.56       28.56    100.80 o 
 -18   7   1      350.09      498.30    113.20 o 
 -17   7   1      233.45      220.72    138.60 o 
 -16   7   1      129.83      132.23     90.25 o 
 -15   7   1        3.21      -23.91     81.08 o 
 -14   7   1     1224.88     1424.55    146.70 o 
 -13   7   1      264.83      192.75     82.41 o 
 -12   7   1       75.39        9.07     70.39 o 
 -11   7   1     3085.37     2923.41    147.07 o 
 -10   7   1     3084.83     2620.31    136.48 o 
  -9   7   1       52.22       70.29     65.16 o 
  -8   7   1     3444.13     3245.54    187.21 o 
  -7   7   1      942.06     1015.66     72.94 o 
  -6   7   1      191.21      170.25     40.37 o 
  -5   7   1     6604.34     6691.44    161.51 o 
  -4   7   1     5232.38     5145.28    125.44 o 
  -3   7   1      943.48      946.84     58.41 o 
  -2   7   1      598.70      611.60     46.40 o 
  -1   7   1     2704.74     2653.78     71.58 o 
   0   7   1     6997.62     6808.22    147.40 o 
   1   7   1     3904.13     3754.95    105.06 o 
   2   7   1      360.19      438.38     62.66 o 
   3   7   1        3.83      -14.89     37.07 o 
   4   7   1        6.12       38.95     36.37 o 
   5   7   1     5885.44     6028.30    128.71 o 
   6   7   1    13920.93    13540.18    235.99 o 
   7   7   1       32.08       27.50     46.80 o 
   8   7   1     4439.56     4007.40    125.20 o 
   9   7   1     3738.39     3438.79    125.02 o 
  10   7   1     1219.03     1350.21     86.75 o 
  11   7   1       37.55       -5.73     55.70 o 
  12   7   1        5.23      -77.09     56.71 o 
  13   7   1     1770.66     1833.53    117.79 o 
  14   7   1     1076.44     1105.96    115.33 o 
  15   7   1      267.36      318.85     93.42 o 
  16   7   1      625.79      679.33    119.58 o 
  17   7   1       36.87       17.56     94.71 o 
  18   7   1       27.79      148.67    104.39 o 
  19   7   1     1961.74     2319.63    170.42 o 
  20   7   1       13.07     -129.95     99.33 o 
 -20   8   1        0.97      -68.14    108.23 o 
 -19   8   1      354.97      409.21    127.14 o 
 -18   8   1       15.41      -80.08     96.59 o 
 -17   8   1      335.60      268.62    140.89 o 
 -16   8   1        2.21      -26.60     97.71 o 
 -15   8   1      604.89      604.54    117.92 o 
 -14   8   1      209.62      177.91     94.62 o 
 -13   8   1      372.98      404.09     98.25 o 
 -12   8   1       72.68      129.46     86.44 o 
 -11   8   1     1481.07     1559.10    148.44 o 
 -10   8   1      400.60      543.20     98.80 o 
  -9   8   1      935.79      722.94    107.88 o 
  -8   8   1     3319.19     3429.23    202.09 o 
  -7   8   1      184.04       98.73     60.20 o 
  -6   8   1     4618.79     4248.18    181.13 o 
  -5   8   1        2.87       -6.70     49.33 o 
  -4   8   1     2450.23     2392.11    152.63 o 
  -3   8   1      315.29      439.16     71.48 o 
  -2   8   1      473.44      420.66     57.92 o 
  -1   8   1      291.83      313.61     53.34 o 
   0   8   1     5759.41     5471.79    144.01 o 
   1   8   1      779.95      737.02     62.25 o 
   2   8   1     1769.37     1909.37     84.81 o 
   3   8   1     1149.82     1143.56     71.25 o 
   4   8   1      476.54      550.26     57.78 o 
   5   8   1     1053.80      867.25     74.33 o 
   6   8   1      946.78      909.03     93.62 o 
   7   8   1      119.85       79.14    111.35 o 
   8   8   1       87.61       19.33     99.97 o 
   9   8   1      251.55      241.66     81.12 o 
  10   8   1      209.37      194.15     82.81 o 
  11   8   1     1923.43     1743.13    129.54 o 
  12   8   1        0.47       42.03     81.60 o 
  13   8   1      433.56      577.66    105.50 o 
  14   8   1       89.67       41.79     92.28 o 
  15   8   1        1.30      -53.14     92.37 o 
  16   8   1      389.19      370.72    110.52 o 
  17   8   1        0.87       -0.95    114.22 o 
  18   8   1       14.32       26.95    108.39 o 
  19   8   1        3.83     -131.80    113.31 o 
 -18   9   1       46.27      226.63    119.82 o 
 -17   9   1      346.48      160.10    113.09 o 
 -16   9   1      283.37      261.10    116.82 o 
 -15   9   1      446.22      557.81    123.05 o 
 -14   9   1      451.81      430.72    111.28 o 
 -13   9   1      694.52      696.17    116.04 o 
 -12   9   1       95.83      -63.17     84.61 o 
 -11   9   1       96.44      -24.96     88.02 o 
 -10   9   1     1140.22     1262.37    205.71 o 
  -9   9   1     2031.50     1944.95    138.79 o 
  -8   9   1      126.92       67.49     77.44 o 
  -7   9   1     1311.46     1234.34    142.66 o 
  -6   9   1       36.32      -42.45     56.38 o 
  -5   9   1      114.33      105.35     60.09 o 
  -4   9   1     5715.41     5674.94    226.40 o 
  -3   9   1      489.23      481.35     91.48 o 
  -2   9   1      452.47      428.52    156.17 o 
  -1   9   1      389.91      470.79    199.07 o 
   0   9   1      338.60      350.71     99.88 o 
   1   9   1       80.46      123.09    139.12 o 
   2   9   1     1735.02     1929.00    152.97 o 
   3   9   1     4333.97     4462.60    177.97 o 
   4   9   1      366.84      479.94     88.29 o 
   5   9   1      345.91      355.02    116.23 o 
   6   9   1      860.45      720.49    132.46 o 
   7   9   1      220.90      336.68    115.58 o 
   8   9   1      420.61      302.48    112.49 o 
   9   9   1     1569.35     1600.27    136.91 o 
  10   9   1      159.97      116.99     86.49 o 
  11   9   1      170.31      253.40    120.18 o 
  12   9   1        0.79      -53.30     86.67 o 
  13   9   1        6.20       15.48     91.41 o 
  14   9   1       20.22     -123.54     90.92 o 
  15   9   1      199.12      284.67    116.26 o 
  16   9   1       26.38      133.09    112.24 o 
  17   9   1      125.02      249.31    122.91 o 
 -16  10   1      201.47       -4.69    133.63 o 
 -15  10   1        6.56      -17.26    108.16 o 
 -14  10   1        0.11     -108.67    119.46 o 
 -13  10   1       21.97      100.11    107.54 o 
 -12  10   1        3.60      -56.91    127.46 o 
 -11  10   1        3.74      -36.01    117.81 o 
 -10  10   1      303.23      305.72    132.06 o 
  -9  10   1     1948.82     2032.10    260.79 o 
  -8  10   1      540.98      350.73    186.69 o 
  -7  10   1      200.20      202.39    120.92 o 
  -6  10   1      634.20      441.62    212.13 o 
  -5  10   1      177.28      275.86     88.34 o 
  -4  10   1        5.60       15.95     74.92 o 
  -3  10   1     1264.50     1389.89    148.19 o 
  -2  10   1      834.74      920.77    137.50 o 
  -1  10   1     1666.61     1657.18    157.62 o 
   0  10   1       58.96       24.59     98.32 o 
   1  10   1     1406.24     1384.72    175.68 o 
   2  10   1      905.95      957.25    135.25 o 
   3  10   1      738.95      798.64    107.86 o 
   4  10   1     1787.35     1940.08    183.42 o 
   5  10   1      241.86      130.24    133.76 o 
   6  10   1       13.24      -11.38    108.87 o 
   7  10   1        2.52       51.62    111.20 o 
   8  10   1        7.05        8.09    108.91 o 
   9  10   1      513.19      222.35    129.84 o 
  10  10   1     2263.73     2259.29    211.76 o 
  11  10   1        1.03     -161.08    107.38 o 
  12  10   1      393.11      316.51    209.65 o 
  13  10   1      282.89       81.07    271.10 o 
  14  10   1      840.74      533.89    243.74 o 
  15  10   1      638.00      709.62    178.09 o 
 -12  11   1      177.34       95.45    143.51 o 
 -11  11   1      184.31      -44.35    162.08 o 
 -10  11   1      847.87      939.77    174.55 o 
  -9  11   1      833.75      684.77    288.68 o 
  -8  11   1     1199.19     1466.77    212.66 o 
  -7  11   1     1113.03     1076.30    268.62 o 
  -6  11   1        1.66      -46.92    115.07 o 
  -5  11   1      136.03      331.72    137.47 o 
  -4  11   1     1122.79     1001.15    129.99 o 
  -3  11   1       36.00       33.25    113.45 o 
  -2  11   1     3232.43     3513.63    223.88 o 
  -1  11   1      118.04      373.54    232.47 o 
   0  11   1     1050.63      845.67    150.76 o 
   1  11   1      260.38      191.31    115.68 o 
   2  11   1       39.64      112.18    106.19 o 
   3  11   1      543.39      278.84    219.54 o 
   4  11   1      106.90       98.22    128.51 o 
   5  11   1      143.14      349.57    246.63 o 
   6  11   1      630.66      443.92    158.23 o 
   7  11   1      136.54       56.97    125.41 o 
   8  11   1      227.17      357.07    147.62 o 
   9  11   1      113.70      107.26    138.49 o 
  10  11   1       73.67      110.94    136.48 o 
  11  11   1      354.23      231.17    169.65 o 
  12  11   1        4.41     -176.23    132.78 o 
  -8  12   1       22.97       31.65    136.87 o 
  -7  12   1        6.13      101.54    138.41 o 
  -6  12   1        7.69     -164.51    130.51 o 
  -5  12   1      517.01      794.12    174.95 o 
  -4  12   1       51.79      168.72    136.98 o 
  -3  12   1       64.00       62.40    135.14 o 
  -2  12   1       88.46      234.96    133.79 o 
  -1  12   1       81.85       29.51    121.59 o 
   0  12   1      377.53      472.42    139.06 o 
   1  12   1     1404.03     1398.04    179.52 o 
   2  12   1       39.79      137.48    139.58 o 
   3  12   1      238.95      491.98    161.46 o 
   4  12   1        0.30      -59.74    134.14 o 
   5  12   1      486.82      579.21    168.56 o 
   6  12   1      227.24      292.28    178.85 o 
   7  12   1       79.34      109.38    148.73 o 
 -26   0   2      212.94       70.66    202.09 o 
 -25   0   2      947.27      885.06    227.65 o 
 -24   0   2      116.20     -196.30    162.76 o 
 -23   0   2      248.24     -118.51    150.66 o 
 -22   0   2      708.61     1007.39    216.65 o 
 -21   0   2        0.30       28.04    157.82 o 
 -20   0   2      840.33      899.63    188.60 o 
 -19   0   2     7751.92     8346.82    435.01 o 
 -18   0   2        6.48      111.08    127.30 o 
 -17   0   2     5178.68     5616.89    320.07 o 
 -16   0   2      887.43     1229.02    166.06 o 
 -15   0   2     4180.57     3675.00    177.53 o 
 -14   0   2    14572.37    13975.13    478.32 o 
 -13   0   2    10146.74     9115.77    273.26 o 
 -12   0   2     3492.57     3485.42    171.58 o 
 -11   0   2     5583.06     6761.65    219.57 o 
 -10   0   2     4548.20     4667.09    163.25 o 
  -9   0   2     1963.43     1814.83     95.28 o 
  -8   0   2    14274.36    12684.97    299.45 o 
  -7   0   2     7578.78     9528.75    181.60 o 
  -6   0   2     5683.82     6035.51    123.65 o 
  -5   0   2     6539.64     6929.61    164.09 o 
  -4   0   2    58280.95    60564.32   1590.45 o 
  -3   0   2      148.41      309.32     32.72 o 
  -2   0   2    30457.54    34933.40    654.75 o 
  -1   0   2     3277.37     3510.86    107.51 o 
   0   0   2      803.62      594.99     39.87 o 
   1   0   2    12908.94    12419.18    343.17 o 
   2   0   2      431.02      227.38     32.17 o 
   3   0   2       15.49       43.99     32.72 o 
   4   0   2     6455.51     6985.23    172.17 o 
   5   0   2    42044.75    40364.06    792.81 o 
   6   0   2     1092.71     1647.60     82.96 o 
   7   0   2      194.55      224.90    110.67 o 
   8   0   2    37598.03    37068.18    736.82 o 
   9   0   2     2609.93     2304.41     96.10 o 
  10   0   2       79.75      180.82     46.53 o 
  11   0   2    13570.00    13202.94    317.94 o 
  12   0   2       45.91      138.66     54.71 o 
  13   0   2       37.44       53.91     54.44 o 
  14   0   2    10773.89    10644.23    444.36 o 
  15   0   2     3079.90     2676.32    225.18 o 
  16   0   2     1093.36     1300.21    187.78 o 
  17   0   2      133.63      237.28    147.10 o 
  18   0   2     2056.65     1809.71    221.60 o 
  19   0   2     1418.70     1872.93    240.30 o 
  20   0   2     3998.18     4207.37    324.19 o 
  21   0   2       70.48      179.82    171.02 o 
  22   0   2       18.64       15.12    172.39 o 
  23   0   2       56.13      165.52    181.47 o 
  24   0   2      871.60      952.43    239.47 o 
 -26   1   2        4.64      132.00    138.65 o 
 -25   1   2       75.49       47.33    140.25 o 
 -24   1   2        0.66      -34.35    121.89 o 
 -23   1   2      536.52      339.53    158.64 o 
 -22   1   2        6.00      -39.23    152.04 o 
 -21   1   2       43.57      224.92    159.89 o 
 -20   1   2        5.64       20.90     83.64 o 
 -19   1   2     1902.73     1888.63    131.48 o 
 -18   1   2     1266.67     1347.85    120.39 o 
 -17   1   2      173.83      137.33     72.67 o 
 -16   1   2        1.62        5.92    104.95 o 
 -15   1   2       20.96        3.13     61.55 o 
 -14   1   2     1339.46     1438.10     94.64 o 
 -13   1   2     1628.94     1161.27     83.68 o 
 -12   1   2     8980.33     9108.16    706.82 o 
 -11   1   2     6979.19     6529.97    165.42 o 
 -10   1   2      226.76      249.79     35.12 o 
  -9   1   2    14584.34    15251.16    240.76 o 
  -8   1   2      541.60      476.31     34.07 o 
  -7   1   2    36560.40    40279.51    555.12 o 
  -6   1   2    89821.57    92976.48   1417.89 o 
  -5   1   2    89149.25    88757.63   1349.65 o 
  -4   1   2    17890.70    18638.75    303.29 o 
  -3   1   2     1971.73     2121.03     69.42 o 
  -2   1   2     3074.64     3528.94     81.59 o 
  -1   1   2     9971.44    10997.57    312.10 o 
   0   1   2    45340.65    46290.53    855.51 o 
   1   1   2    14387.67    14459.44    282.70 o 
   2   1   2    38847.71    39921.22   1058.65 o 
   3   1   2    53227.00    52526.15    808.34 o 
   4   1   2     9793.25     9225.11    173.91 o 
   5   1   2    12436.29    11791.31    217.97 o 
   6   1   2    15484.95    14805.04    232.31 o 
   7   1   2    18877.78    20221.96    308.44 o 
   8   1   2     5576.23     4703.93    121.96 o 
   9   1   2     4366.29     3667.34    144.23 o 
  10   1   2     4260.99     4205.25    133.71 o 
  11   1   2      294.83      301.76     47.07 o 
  12   1   2      366.77      426.64     40.07 o 
  13   1   2     6838.91     6751.42    267.54 o 
  14   1   2      113.22       69.92     50.75 o 
  15   1   2     1586.41     1700.33     92.77 o 
  16   1   2     2735.30     2796.89    142.05 o 
  17   1   2      737.63      663.44    277.56 o 
  18   1   2      659.08      437.22    111.76 o 
  19   1   2      530.82      192.95    195.63 o 
  20   1   2      208.45      155.19    120.29 o 
  21   1   2      313.41      235.90    124.92 o 
  22   1   2       58.04       29.73    130.60 o 
  23   1   2      634.31      786.82    487.62 o 
  24   1   2        0.16      -83.06    124.79 o 
 -25   2   2       10.79     -157.82    126.97 o 
 -24   2   2     1104.82     1298.92    272.92 o 
 -23   2   2       13.27       49.45    119.95 o 
 -22   2   2       18.52     -132.52     88.34 o 
 -21   2   2      400.39      276.62    161.16 o 
 -20   2   2       12.19      123.01     86.15 o 
 -19   2   2        1.24      156.90     84.46 o 
 -18   2   2     3688.29     3838.62    165.91 o 
 -17   2   2      569.43      747.63    138.31 o 
 -16   2   2      631.70      979.02    139.31 o 
 -15   2   2     1401.43     1439.72     99.03 o 
 -14   2   2      544.86      370.52    108.98 o 
 -13   2   2      336.59      284.52     62.49 o 
 -12   2   2    14821.49    14821.13    434.48 o 
 -11   2   2    15168.90    15112.44    248.49 o 
 -10   2   2     3026.64     3028.93     81.99 o 
  -9   2   2     1917.22     1725.70     57.93 o 
  -8   2   2     1798.74     2198.33     62.96 o 
  -7   2   2     9098.64     9891.39    163.36 o 
  -6   2   2    34100.40    38598.83    531.29 o 
  -5   2   2   135586.44   141793.80   1858.27 o 
  -4   2   2    10506.46    10680.10    181.82 o 
  -3   2   2    15010.39    14153.11    205.51 o 
  -2   2   2     2003.89     1536.43     57.81 o 
  -1   2   2    19977.97    21652.75    429.26 o 
   0   2   2    21482.72    21732.13    345.83 o 
   1   2   2    53701.80    52498.10    805.91 o 
   2   2   2     1000.94     1104.17     37.24 o 
   3   2   2     6258.61     6184.45    108.95 o 
   4   2   2    13271.04    13103.00    204.95 o 
   5   2   2    10602.27    10714.34    176.00 o 
   6   2   2     3701.59     3564.23     86.89 o 
   7   2   2      538.72      571.54     80.00 o 
   8   2   2     5626.65     6401.61    133.82 o 
   9   2   2    23638.72    23845.21    368.68 o 
  10   2   2     1778.05     1473.70    112.79 o 
  11   2   2     1828.73     1872.61    106.58 o 
  12   2   2      737.61      803.27     66.44 o 
  13   2   2      148.88       96.02     60.20 o 
  14   2   2     3275.52     2962.36    191.81 o 
  15   2   2     7509.85     7483.16    183.57 o 
  16   2   2      434.55      358.66     70.20 o 
  17   2   2     1205.57     1128.12    112.43 o 
  18   2   2       35.29       81.40    135.19 o 
  19   2   2      199.78      215.60     94.26 o 
  20   2   2       23.83      -14.15     91.33 o 
  21   2   2      728.09      837.25    151.16 o 
  22   2   2      959.34     1013.53    158.68 o 
  23   2   2        0.28     -152.20    188.22 o 
  24   2   2      195.77      152.85    141.60 o 
 -25   3   2       41.42      -17.15    167.49 o 
 -24   3   2       35.51      114.92    140.18 o 
 -23   3   2     1248.20     1199.33    137.71 o 
 -22   3   2        0.14       42.55     94.28 o 
 -21   3   2      101.36      120.69    116.20 o 
 -20   3   2     1554.22     1248.33    123.47 o 
 -19   3   2     2275.35     2443.49    344.95 o 
 -18   3   2      484.63      281.17     85.49 o 
 -17   3   2      361.34      473.90     86.02 o 
 -16   3   2     2628.27     2651.48    132.88 o 
 -15   3   2       57.51       16.86    100.16 o 
 -14   3   2     4247.75     4072.44    172.51 o 
 -13   3   2     3289.94     3701.11    102.06 o 
 -12   3   2     4353.53     4728.93    115.42 o 
 -11   3   2       56.26       73.65     33.77 o 
 -10   3   2    38420.66    37474.94    536.47 o 
  -9   3   2     3153.71     3133.29     81.43 o 
  -8   3   2      140.52      107.09     26.74 o 
  -7   3   2     2479.00     2724.94     70.29 o 
  -6   3   2      233.88      274.09     27.89 o 
  -5   3   2      230.52      226.73     61.12 o 
  -4   3   2    29115.17    28318.02    395.81 o 
  -3   3   2      143.84      155.37     23.22 o 
  -2   3   2      381.47      357.39     52.44 o 
  -1   3   2     5169.25     5466.73    107.46 o 
   0   3   2     3758.65     4265.20    102.62 o 
   1   3   2    29009.03    29723.60    475.96 o 
   2   3   2    36770.41    36597.54    577.82 o 
   3   3   2    47764.20    46092.73    631.86 o 
   4   3   2     2675.56     2801.57     71.58 o 
   5   3   2     2686.79     2392.70     69.55 o 
   6   3   2     1389.72     1352.80     56.12 o 
   7   3   2    26031.13    27542.66    410.35 o 
   8   3   2     1322.42     1011.58     59.86 o 
   9   3   2    26812.97    26220.63    403.69 o 
  10   3   2     9797.98     8992.39    181.70 o 
  11   3   2      359.58      417.92     54.28 o 
  12   3   2      898.14      881.61    115.76 o 
  13   3   2       28.24       40.22     51.91 o 
  14   3   2     4891.81     5075.15    149.12 o 
  15   3   2     5736.80     5750.20    165.29 o 
  16   3   2      588.20      447.82     76.12 o 
  17   3   2      188.18      118.39     97.07 o 
  18   3   2        0.88       36.93     79.54 o 
  19   3   2      254.36      277.50     98.35 o 
  20   3   2     1519.25     1377.76    175.62 o 
  21   3   2      439.33      461.79    184.86 o 
  22   3   2       81.55       12.16    100.53 o 
  23   3   2      393.76      649.89    127.32 o 
 -24   4   2      114.31       76.49    111.97 o 
 -23   4   2        3.20       21.31     98.97 o 
 -22   4   2       22.08       54.94     96.56 o 
 -21   4   2      178.49       94.80     94.29 o 
 -20   4   2       44.38        9.31     84.08 o 
 -19   4   2       11.71        0.07     78.85 o 
 -18   4   2      319.61      481.69     91.43 o 
 -17   4   2        0.63      -18.18     89.96 o 
 -16   4   2      887.69      933.45    115.42 o 
 -15   4   2       88.33      -17.94     61.62 o 
 -14   4   2       64.87      124.97     69.63 o 
 -13   4   2     1712.28     1541.80     91.76 o 
 -12   4   2       29.00       26.83     35.70 o 
 -11   4   2     2849.18     3200.89    107.32 o 
 -10   4   2     1085.52     1194.57     57.68 o 
  -9   4   2     3549.23     3485.58     92.44 o 
  -8   4   2       29.03      141.24     32.04 o 
  -7   4   2     5227.85     4870.96    104.67 o 
  -6   4   2     2720.76     3385.21     83.43 o 
  -5   4   2       34.41       33.89     33.00 o 
  -4   4   2       31.04      120.09     23.33 o 
  -3   4   2      160.91      138.55     22.22 o 
  -2   4   2     8392.30     8312.45    156.70 o 
  -1   4   2     6000.98     6543.92    133.44 o 
   0   4   2    13057.43    13231.97    235.74 o 
   1   4   2      228.34      178.42     29.04 o 
   2   4   2     1001.96     1293.07     49.60 o 
   3   4   2     1846.95     2348.04     60.27 o 
   4   4   2     2747.86     2495.03     70.65 o 
   5   4   2       23.19       83.58     24.11 o 
   6   4   2     8117.63     7430.34    206.62 o 
   7   4   2     8435.94     9306.85    176.78 o 
   8   4   2     1848.78     1878.40     91.55 o 
   9   4   2     1893.69     1971.47    100.40 o 
  10   4   2      621.33      742.22     62.05 o 
  11   4   2      304.57      241.21     50.64 o 
  12   4   2      258.49      261.32     55.89 o 
  13   4   2      230.90      245.47     61.87 o 
  14   4   2      140.98       62.98     56.23 o 
  15   4   2     2744.08     2592.03    188.31 o 
  16   4   2      256.72      212.33     71.79 o 
  17   4   2      743.93      811.83     93.32 o 
  18   4   2      114.91      170.68     81.36 o 
  19   4   2        4.46      -41.26     75.69 o 
  20   4   2       16.38     -137.44     91.62 o 
  21   4   2      604.36      658.98    123.57 o 
  22   4   2       49.57       38.01    105.29 o 
  23   4   2       72.93      211.99    123.84 o 
 -24   5   2      409.80      338.99    159.35 o 
 -23   5   2      323.26      141.96    148.02 o 
 -22   5   2      474.66      411.39    152.81 o 
 -21   5   2       92.45      -21.56    117.39 o 
 -20   5   2      755.22      832.66    146.62 o 
 -19   5   2      426.78      555.25    102.56 o 
 -18   5   2      891.36      923.07    106.40 o 
 -17   5   2     1512.53     1421.83    110.09 o 
 -16   5   2      228.48      290.60    111.86 o 
 -15   5   2     2751.81     2521.86    127.40 o 
 -14   5   2     4552.62     4449.45    156.79 o 
 -13   5   2     3832.34     3917.80    173.25 o 
 -12   5   2        9.88       30.74     49.92 o 
 -11   5   2     1997.56     1997.61     76.85 o 
 -10   5   2     2329.35     2299.74    113.90 o 
  -9   5   2    13214.48    12608.69    218.03 o 
  -8   5   2     1342.01     1369.96     59.93 o 
  -7   5   2     1193.68     1405.10     58.46 o 
  -6   5   2    10634.40    11062.99    191.81 o 
  -5   5   2      101.67      189.25     31.62 o 
  -4   5   2       78.20       52.94     31.59 o 
  -3   5   2     9974.83    10328.77    175.41 o 
  -2   5   2     6360.14     6128.46    134.60 o 
  -1   5   2     1925.60     1954.98     95.37 o 
   0   5   2    14036.03    13082.50    242.50 o 
   1   5   2     1091.45     1330.60     54.96 o 
   2   5   2     1992.81     2216.29     83.02 o 
   3   5   2      661.93      914.70     63.11 o 
   4   5   2      590.20      396.12     36.72 o 
   5   5   2     1274.28     1459.40     54.44 o 
   6   5   2    14537.64    13800.07    208.26 o 
   7   5   2      951.24     1023.82     56.80 o 
   8   5   2       19.54       46.49     40.62 o 
   9   5   2     2591.37     2395.82     93.27 o 
  10   5   2     7534.66     7714.28    254.14 o 
  11   5   2      424.43      469.01     69.57 o 
  12   5   2      859.92      942.58     75.61 o 
  13   5   2     1614.85     1535.80     92.34 o 
  14   5   2      726.47      625.63     86.87 o 
  15   5   2      388.82      328.65    107.35 o 
  16   5   2       65.01      -18.86     94.22 o 
  17   5   2       33.70      283.12     77.82 o 
  18   5   2        8.01       61.59     93.90 o 
  19   5   2     1795.23     1940.16    126.89 o 
  20   5   2      526.09      531.85    100.79 o 
  21   5   2        1.44      -85.60     96.61 o 
  22   5   2       14.65     -154.36    102.91 o 
 -23   6   2        1.88       71.51    116.92 o 
 -22   6   2       42.00     -176.07    117.38 o 
 -21   6   2       76.65      193.70    139.02 o 
 -20   6   2        6.35       46.85    123.92 o 
 -19   6   2      112.00      166.89    120.24 o 
 -18   6   2     1567.22     1456.03    166.91 o 
 -17   6   2       88.52      251.71    117.21 o 
 -16   6   2       39.43      116.23    117.40 o 
 -15   6   2      252.49       97.73     90.40 o 
 -14   6   2      915.24     1082.30    144.48 o 
 -13   6   2     1037.46     1155.26    136.65 o 
 -12   6   2        5.22      -17.91     54.74 o 
 -11   6   2     3871.90     3609.88    127.37 o 
 -10   6   2     1223.63     1393.59     74.17 o 
  -9   6   2        8.53      -29.62     35.69 o 
  -8   6   2     8420.18     8496.55    167.76 o 
  -7   6   2      417.20      414.10     53.82 o 
  -6   6   2     2374.58     2251.73     87.43 o 
  -5   6   2    10416.47    10210.68    207.11 o 
  -4   6   2        6.26       -5.81     28.88 o 
  -3   6   2     2820.26     2721.07    109.93 o 
  -2   6   2     9680.53     9336.41    150.11 o 
  -1   6   2    21825.04    21768.07    337.32 o 
   0   6   2     4007.76     3967.12    100.85 o 
   1   6   2     2872.77     2916.87    101.52 o 
   2   6   2       30.05       28.27     33.81 o 
   3   6   2     4517.22     4222.92    105.48 o 
   4   6   2      148.54      157.92     37.35 o 
   5   6   2    22017.32    21402.08    305.05 o 
   6   6   2      489.44      572.41     54.25 o 
   7   6   2     1720.18     1645.52    100.97 o 
   8   6   2     1977.83     1850.87    157.74 o 
   9   6   2      152.34      288.32     54.68 o 
  10   6   2     2039.55     2209.12     97.81 o 
  11   6   2     3097.56     2940.68    162.68 o 
  12   6   2     2718.13     2843.60    117.84 o 
  13   6   2       61.91      103.16     68.78 o 
  14   6   2      594.44      709.94     81.28 o 
  15   6   2       59.33      141.20     68.13 o 
  16   6   2      476.55      475.27     95.57 o 
  17   6   2      417.54      313.30     86.47 o 
  18   6   2     2601.42     2768.00    141.16 o 
  19   6   2       47.61      -19.12     81.88 o 
  20   6   2      138.11      197.97     90.29 o 
  21   6   2      187.35      234.82     97.83 o 
 -21   7   2      163.00      280.81    123.35 o 
 -20   7   2      131.36      153.23    109.29 o 
 -19   7   2       16.46      -51.88     99.99 o 
 -18   7   2        4.12       45.09    115.34 o 
 -17   7   2      166.67       38.56    113.29 o 
 -16   7   2      139.69      106.21    109.91 o 
 -15   7   2      950.62      881.72    134.13 o 
 -14   7   2      121.48       86.14    100.66 o 
 -13   7   2       55.45        7.45     85.30 o 
 -12   7   2      607.79      483.86    105.31 o 
 -11   7   2     1406.04     1396.09    178.43 o 
 -10   7   2      582.20      478.64     97.50 o 
  -9   7   2     3917.50     4054.19    144.79 o 
  -8   7   2      562.69      609.64    102.86 o 
  -7   7   2      610.32      602.21     94.96 o 
  -6   7   2      594.26      469.78     67.26 o 
  -5   7   2      270.86      403.94    106.81 o 
  -4   7   2      516.04      598.94     70.45 o 
  -3   7   2      528.12      566.56     40.25 o 
  -2   7   2      138.71      243.94     37.92 o 
  -1   7   2     2240.33     2106.23     79.21 o 
   0   7   2     2023.79     2245.14     82.96 o 
   1   7   2       53.65        5.13     41.51 o 
   2   7   2       23.55       65.68     39.12 o 
   3   7   2      118.61      126.75     52.43 o 
   4   7   2      513.52      591.05     50.66 o 
   5   7   2      808.82      946.72     69.43 o 
   6   7   2      433.90      530.07     59.33 o 
   7   7   2      152.87       59.08     49.07 o 
   8   7   2      788.86      768.80     70.34 o 
   9   7   2       11.98       75.99     54.88 o 
  10   7   2     1370.81     1238.72     86.46 o 
  11   7   2        3.17       36.94     57.97 o 
  12   7   2       20.00       12.93     59.13 o 
  13   7   2      264.84      248.34     69.47 o 
  14   7   2       75.08       17.23     65.78 o 
  15   7   2      134.01      116.36     71.92 o 
  16   7   2       65.56      -40.37     72.40 o 
  17   7   2       12.73       29.44    103.31 o 
  18   7   2       12.73        6.00    105.68 o 
  19   7   2        0.52      102.33    110.45 o 
  20   7   2        4.99      106.01    123.55 o 
 -20   8   2       15.70        9.91    114.34 o 
 -19   8   2      591.50      406.44    126.43 o 
 -18   8   2      292.30      256.80    105.65 o 
 -17   8   2      544.26      373.46    135.79 o 
 -16   8   2      372.79      285.78    104.44 o 
 -15   8   2     3674.74     3567.72    187.78 o 
 -14   8   2      490.30      455.87    104.69 o 
 -13   8   2       51.36      -80.58     80.32 o 
 -12   8   2        1.56       98.69     80.76 o 
 -11   8   2      236.26      169.41     80.21 o 
 -10   8   2      953.15      940.26    109.59 o 
  -9   8   2    16493.38    16674.63    380.63 o 
  -8   8   2      356.45      427.45     69.57 o 
  -7   8   2     1318.56     1186.38     85.63 o 
  -6   8   2     1496.69     1299.93     86.86 o 
  -5   8   2     1060.43     1057.01    132.04 o 
  -4   8   2     6715.80     6829.48    197.62 o 
  -3   8   2     6641.00     6975.46    195.37 o 
  -2   8   2     3904.05     3678.75    120.91 o 
  -1   8   2     1066.16     1192.59     86.20 o 
   0   8   2     1217.49     1443.39     99.39 o 
   1   8   2     2093.23     2064.58    108.53 o 
   2   8   2     1144.42     1135.76     87.89 o 
   3   8   2     2047.12     2237.63     97.92 o 
   4   8   2    16615.02    16329.08    261.03 o 
   5   8   2     2571.11     2656.71     91.90 o 
   6   8   2     7679.65     7479.35    180.56 o 
   7   8   2      138.26      155.76     63.14 o 
   8   8   2      772.44      928.58    116.86 o 
   9   8   2     1849.74     1767.06    125.01 o 
  10   8   2      451.78      641.21    105.03 o 
  11   8   2      346.81      308.09     91.28 o 
  12   8   2      315.04      356.29     96.44 o 
  13   8   2      265.11      238.76     93.97 o 
  14   8   2     2519.68     2622.48    164.10 o 
  15   8   2      709.33      653.37    145.32 o 
  16   8   2       35.21      -41.85    148.26 o 
  17   8   2      214.37      158.89    112.54 o 
  18   8   2       28.24       45.56    111.93 o 
 -18   9   2      252.50      333.58    127.55 o 
 -17   9   2       93.95      174.49    114.09 o 
 -16   9   2      156.07       -5.32    157.51 o 
 -15   9   2      754.31      574.35    119.22 o 
 -14   9   2        9.21       50.50     93.82 o 
 -13   9   2     2251.15     2474.39    167.93 o 
 -12   9   2       48.21      -42.37     86.72 o 
 -11   9   2     1400.24     1264.40    243.95 o 
 -10   9   2     3208.07     3237.32    273.97 o 
  -9   9   2      719.81      569.00    103.10 o 
  -8   9   2     2694.25     2745.00    153.19 o 
  -7   9   2      111.70       71.89     64.01 o 
  -6   9   2      805.71      578.78     77.19 o 
  -5   9   2     1276.95     1076.41     90.28 o 
  -4   9   2      875.83      912.93     95.99 o 
  -3   9   2     1571.31     1458.04    112.43 o 
  -2   9   2      184.22      139.13     55.85 o 
  -1   9   2       62.28      -68.84     50.85 o 
   0   9   2     3378.22     3499.90    126.54 o 
   1   9   2       59.04        1.94     78.70 o 
   2   9   2      841.15      925.90    173.08 o 
   3   9   2        1.42       38.73     78.41 o 
   4   9   2       33.74        6.22     65.67 o 
   5   9   2      712.90      794.84    134.58 o 
   6   9   2     2002.31     1926.11    244.56 o 
   7   9   2        0.22       22.80     96.63 o 
   8   9   2      111.86      127.67    106.06 o 
   9   9   2      117.22       61.92    151.22 o 
  10   9   2     1525.08     1307.14    183.81 o 
  11   9   2      565.79      361.62    244.84 o 
  12   9   2      356.90      630.95    142.40 o 
  13   9   2      719.23      771.49    123.10 o 
  14   9   2       12.66        6.01    101.78 o 
  15   9   2        7.58      -67.76     97.97 o 
  16   9   2      583.60      489.98    129.70 o 
  17   9   2        0.62      110.81    123.85 o 
 -16  10   2       47.59      -79.19    126.63 o 
 -15  10   2      137.97      119.76    111.68 o 
 -14  10   2       52.42       41.11    105.07 o 
 -13  10   2       65.17     -109.12     99.54 o 
 -12  10   2       32.15      -40.29     96.64 o 
 -11  10   2     1147.63     1051.03    132.11 o 
 -10  10   2      195.50      300.00    104.99 o 
  -9  10   2      102.17      190.11     94.31 o 
  -8  10   2     1010.41      963.80    162.65 o 
  -7  10   2      802.66      637.53    142.89 o 
  -6  10   2        5.48        7.52     78.16 o 
  -5  10   2      221.72      188.70     87.64 o 
  -4  10   2      416.60      335.79    112.48 o 
  -3  10   2      623.87      667.03    126.39 o 
  -2  10   2       78.40       21.63     99.91 o 
  -1  10   2       95.72      155.53    105.52 o 
   0  10   2       34.83       43.82     97.04 o 
   1  10   2       11.81      -24.11     91.96 o 
   2  10   2        0.78       -4.06     76.49 o 
   3  10   2       78.11       90.68     78.17 o 
   4  10   2      209.25      251.42    137.89 o 
   5  10   2     1530.69     1801.37    182.43 o 
   6  10   2      490.25      652.27    143.74 o 
   7  10   2       98.83       63.22    172.81 o 
   8  10   2       79.07      -83.86    116.29 o 
   9  10   2      280.21      140.59    126.17 o 
  10  10   2       62.80       -3.52    119.37 o 
  11  10   2     1118.80     1176.58    175.92 o 
  12  10   2      544.68      563.98    157.18 o 
  13  10   2      218.75       37.85    122.58 o 
  14  10   2       56.42      147.92    136.71 o 
 -13  11   2       14.73        9.74    173.35 o 
 -12  11   2       33.63      143.14    149.15 o 
 -11  11   2       10.67      193.42    176.52 o 
 -10  11   2      427.47      445.55    153.94 o 
  -9  11   2      610.92      503.58    155.76 o 
  -8  11   2        4.51      110.99    127.97 o 
  -7  11   2      247.03      303.88    136.72 o 
  -6  11   2        2.13       -3.45    117.38 o 
  -5  11   2       78.59        5.18    141.92 o 
  -4  11   2     1190.13     1339.29    165.25 o 
  -3  11   2      830.06      989.39    192.61 o 
  -2  11   2        4.02       57.65    168.13 o 
  -1  11   2     1732.70     1703.04    176.88 o 
   0  11   2      868.04      779.72    144.54 o 
   1  11   2      486.73      365.23    126.65 o 
   2  11   2      104.91      163.82    124.61 o 
   3  11   2      170.51      117.41    124.52 o 
   4  11   2      805.64     1113.10    173.27 o 
   5  11   2       11.07     -136.55    110.14 o 
   6  11   2       34.79      189.14    127.52 o 
   7  11   2      150.98      250.45    141.30 o 
   8  11   2        0.12      -20.22    130.17 o 
   9  11   2      886.37      538.07    164.06 o 
  10  11   2      645.53      483.93    162.61 o 
  11  11   2      147.44      169.34    154.66 o 
  -8  12   2      628.80      575.11    164.56 o 
  -7  12   2      220.63      148.42    154.80 o 
  -6  12   2      301.76      308.55    153.24 o 
  -5  12   2      184.80      244.88    141.04 o 
  -4  12   2       35.29     -142.56    128.62 o 
  -3  12   2      306.58      154.22    240.18 o 
  -2  12   2       53.88       65.43    207.18 o 
  -1  12   2        9.94      -90.63    111.64 o 
   0  12   2        7.82       15.86    119.12 o 
   1  12   2       43.60       77.45    135.88 o 
   2  12   2       76.83      120.69    132.97 o 
   3  12   2      801.18      595.63    228.34 o 
   4  12   2      324.11      355.46    152.96 o 
   5  12   2      572.26      654.97    169.71 o 
   6  12   2      137.36       54.34    321.28 o 
   7  12   2       89.20       20.68    140.24 o 
 -26   1   3      103.38      -63.12    206.90 o 
 -25   1   3      303.67      147.84    127.98 o 
 -24   1   3      128.28      118.52    126.08 o 
 -23   1   3      157.65      134.56    200.03 o 
 -22   1   3      374.49      643.64    134.04 o 
 -21   1   3       56.28      -34.37     82.91 o 
 -20   1   3       19.83       72.29     83.87 o 
 -19   1   3     9933.35    10259.38    280.40 o 
 -18   1   3      348.09      403.15     90.81 o 
 -17   1   3      100.82      193.32     73.27 o 
 -16   1   3      273.30      249.86     72.57 o 
 -15   1   3     1213.66     1175.70     92.97 o 
 -14   1   3       77.59       28.87     56.29 o 
 -13   1   3    25978.43    26289.13    587.07 o 
 -12   1   3      110.94      115.25     37.92 o 
 -11   1   3     1537.59     1526.30     62.40 o 
 -10   1   3     1493.00     1423.84     68.42 o 
  -9   1   3    19701.35    19100.27    291.32 o 
  -8   1   3     1558.80     1754.76     56.82 o 
  -7   1   3       48.39       66.60     22.82 o 
  -6   1   3    17107.05    17180.72    289.67 o 
  -5   1   3     1312.37     1582.14     51.68 o 
  -4   1   3     6460.64     6788.25    158.71 o 
  -3   1   3    17497.55    18144.38    290.75 o 
  -2   1   3     2266.87     2167.86     65.29 o 
  -1   1   3     2014.50     1823.55     50.27 o 
   0   1   3    11164.33    11837.35    196.32 o 
   1   1   3     6629.78     6554.27    120.56 o 
   2   1   3    16683.03    17263.80    463.18 o 
   3   1   3     1497.47     1682.44     47.43 o 
   4   1   3    13863.63    13867.59    212.55 o 
   5   1   3     8547.47     8584.04    148.74 o 
   6   1   3     5294.82     5331.92    124.95 o 
   7   1   3       34.60       39.13     27.57 o 
   8   1   3     1716.21     1755.56     76.51 o 
   9   1   3      899.77      951.81     56.94 o 
  10   1   3    22806.42    21747.70    371.49 o 
  11   1   3     2359.11     2114.59     94.57 o 
  12   1   3      480.01      674.22     83.18 o 
  13   1   3      859.42      757.60     67.29 o 
  14   1   3     7010.07     6885.87    188.68 o 
  15   1   3     1242.98     1323.97    128.92 o 
  16   1   3      436.07      681.36    115.99 o 
  17   1   3      105.62      360.95    107.56 o 
  18   1   3       57.28      120.99    100.55 o 
  19   1   3       72.39       58.57    138.99 o 
  20   1   3     1438.34     1647.40    166.01 o 
  21   1   3      275.36      378.48    160.43 o 
  22   1   3      381.66      674.51    152.80 o 
  23   1   3     1048.60     1200.79    177.39 o 
  24   1   3      422.52      905.63    168.62 o 
 -26   2   3       29.98     -195.21    227.40 o 
 -25   2   3       36.91       28.32    127.74 o 
 -24   2   3        2.69      -27.82    126.13 o 
 -23   2   3      212.32      281.14    106.49 o 
 -22   2   3      147.36      128.41     96.64 o 
 -21   2   3      149.64        2.61    125.88 o 
 -20   2   3     1317.31     1333.43    123.89 o 
 -19   2   3        0.01       59.05     81.45 o 
 -18   2   3      282.13      323.61     82.46 o 
 -17   2   3     4326.47     4412.30    167.79 o 
 -16   2   3     3142.33     2975.42    139.13 o 
 -15   2   3     3637.56     3565.90    180.43 o 
 -14   2   3     2695.56     2608.92    113.82 o 
 -13   2   3     2787.13     2567.39     85.84 o 
 -12   2   3     1246.06     1353.37     63.32 o 
 -11   2   3     2858.71     2948.74     85.43 o 
 -10   2   3     2002.23     1952.30     67.05 o 
  -9   2   3     1457.55     1721.89     67.23 o 
  -8   2   3     1442.33     1545.74     54.86 o 
  -7   2   3    17646.25    18538.12    276.84 o 
  -6   2   3    25997.12    27300.06    386.30 o 
  -5   2   3    40133.17    41034.95    502.55 o 
  -4   2   3     4832.97     4725.33     78.91 o 
  -3   2   3      710.88      858.33     29.91 o 
  -2   2   3     8265.67     8785.81    198.89 o 
  -1   2   3     5572.96     5904.29    109.38 o 
   0   2   3    31200.61    32070.18    503.35 o 
   1   2   3     5443.41     6138.84    119.88 o 
   2   2   3      201.55      204.81     55.32 o 
   3   2   3     1066.72     1068.80     40.84 o 
   4   2   3     2458.47     2385.89     63.81 o 
   5   2   3     7151.42     6736.30    158.91 o 
   6   2   3    26896.04    26744.49    392.71 o 
   7   2   3      195.42      198.39     35.01 o 
   8   2   3      776.74      758.73     51.71 o 
   9   2   3     3712.28     3675.31    103.64 o 
  10   2   3     3158.29     2988.82     98.32 o 
  11   2   3     1173.53     1231.68    124.10 o 
  12   2   3     1012.47     1028.32     72.10 o 
  13   2   3     1482.03     1601.49     85.39 o 
  14   2   3     3207.26     3038.93    116.26 o 
  15   2   3      550.80      660.07     74.44 o 
  16   2   3     2436.42     2605.13    282.62 o 
  17   2   3      108.08       83.69     80.04 o 
  18   2   3      372.59      308.66    128.93 o 
  19   2   3     1362.28     1710.40    138.91 o 
  20   2   3       10.27       65.15    155.07 o 
  21   2   3       19.25       34.22    122.81 o 
  22   2   3       65.99      227.14    160.16 o 
  23   2   3      913.20      860.56    169.23 o 
 -25   3   3        0.11      130.85    111.90 o 
 -24   3   3      302.02      370.42    197.48 o 
 -23   3   3        4.02       61.02    100.34 o 
 -22   3   3      448.08      304.17    105.84 o 
 -21   3   3      231.85      -28.81     88.11 o 
 -20   3   3      322.44      229.84     91.70 o 
 -19   3   3      182.46      235.51     87.81 o 
 -18   3   3     1507.85     1456.28    131.34 o 
 -17   3   3      875.26      857.97    163.15 o 
 -16   3   3      311.57      280.49     74.27 o 
 -15   3   3       59.86      119.44     64.45 o 
 -14   3   3      749.23      709.14     57.70 o 
 -13   3   3        0.04       20.08     38.23 o 
 -12   3   3     8673.30     9195.62    176.04 o 
 -11   3   3    16998.84    16258.68    265.80 o 
 -10   3   3    19908.30    19316.72    301.99 o 
  -9   3   3     4848.63     5091.66    110.67 o 
  -8   3   3      132.54      203.27     43.84 o 
  -7   3   3     5104.26     5368.04    158.36 o 
  -6   3   3     3521.80     3837.53     92.91 o 
  -5   3   3    24986.26    24704.88    319.16 o 
  -4   3   3     9814.15    10045.06    180.98 o 
  -3   3   3       22.95       18.81     27.58 o 
  -2   3   3     1047.94     1102.52     60.21 o 
  -1   3   3     3040.97     3148.58     81.57 o 
   0   3   3        9.35       21.71     19.32 o 
   1   3   3    14953.28    14367.81    217.84 o 
   2   3   3     4916.80     5075.08     98.92 o 
   3   3   3     1982.78     2049.13     68.89 o 
   4   3   3       75.19       94.14     25.46 o 
   5   3   3      879.16      831.48     45.68 o 
   6   3   3      201.44      280.78     36.76 o 
   7   3   3       23.07       76.96     49.96 o 
   8   3   3     6718.96     6942.76    147.85 o 
   9   3   3       33.67       63.44     37.72 o 
  10   3   3      612.26      689.64     59.27 o 
  11   3   3      285.32      417.16     78.02 o 
  12   3   3      938.70      987.52     74.66 o 
  13   3   3       63.32       50.27     51.75 o 
  14   3   3      845.91      905.93     80.08 o 
  15   3   3     1135.31     1198.17    207.71 o 
  16   3   3        3.37        6.91     63.21 o 
  17   3   3        1.57      -53.27     63.38 o 
  18   3   3      128.80      144.61     91.68 o 
  19   3   3      127.32      175.54     95.36 o 
  20   3   3        3.40     -106.90    103.36 o 
  21   3   3       27.76      124.96    105.37 o 
  22   3   3       40.93      -44.18    108.27 o 
  23   3   3       10.59      253.13    134.08 o 
 -25   4   3        3.44     -128.41    173.09 o 
 -24   4   3     1053.86     1358.43    254.12 o 
 -23   4   3       15.04      -56.14    101.58 o 
 -22   4   3       59.74       74.62     99.28 o 
 -21   4   3      153.51      190.99    101.01 o 
 -20   4   3      905.85      880.71    111.66 o 
 -19   4   3      186.56      137.77     81.48 o 
 -18   4   3     1837.59     2043.24    128.48 o 
 -17   4   3       81.67      113.99     74.94 o 
 -16   4   3     2962.63     2742.82    132.57 o 
 -15   4   3      201.48      251.60     70.38 o 
 -14   4   3    15642.69    15841.38    547.69 o 
 -13   4   3     3736.16     3963.57    122.43 o 
 -12   4   3       64.72       43.88     39.64 o 
 -11   4   3    10939.27    10745.40    195.26 o 
 -10   4   3      165.82      119.48     35.88 o 
  -9   4   3     6482.53     6513.69    138.40 o 
  -8   4   3    26956.70    26458.72    391.36 o 
  -7   4   3       21.28       43.55     26.10 o 
  -6   4   3       41.45       35.06     23.61 o 
  -5   4   3     8876.45     8887.10    152.33 o 
  -4   4   3    11775.34    11642.21    186.67 o 
  -3   4   3        1.84       23.37     46.33 o 
  -2   4   3      510.71      538.16     31.43 o 
  -1   4   3     6833.24     6664.42    134.33 o 
   0   4   3     1080.35      954.08     45.89 o 
   1   4   3      197.61      218.69     28.64 o 
   2   4   3     7124.31     7346.72    135.28 o 
   3   4   3     4402.54     4536.07    100.63 o 
   4   4   3     1363.54     1502.15     70.81 o 
   5   4   3    44755.50    46026.84    649.39 o 
   6   4   3     7593.88     8261.40    161.35 o 
   7   4   3     4525.40     4534.17    142.52 o 
   8   4   3      192.37      133.85     40.24 o 
   9   4   3    19062.30    17756.89    300.00 o 
  10   4   3       77.21       27.99     43.29 o 
  11   4   3     2367.14     2394.37     98.29 o 
  12   4   3       77.67       57.23     52.56 o 
  13   4   3       27.14      -34.12     88.10 o 
  14   4   3      813.36      954.04     91.23 o 
  15   4   3    15725.68    16141.04    403.65 o 
  16   4   3       34.66       31.68     66.16 o 
  17   4   3        0.93      -50.74     67.51 o 
  18   4   3     1378.28     1377.11    111.04 o 
  19   4   3      285.38      352.65    104.16 o 
  20   4   3      904.48     1083.75    187.78 o 
  21   4   3      562.03      696.70    131.48 o 
  22   4   3      677.86      584.20    130.36 o 
 -24   5   3       11.55      -17.82    211.57 o 
 -23   5   3      301.60      350.81    156.06 o 
 -22   5   3       31.18       60.33    170.20 o 
 -21   5   3        9.50       62.04    119.58 o 
 -20   5   3      191.49      183.78    123.83 o 
 -19   5   3       37.72       74.63     83.64 o 
 -18   5   3     1414.48     1414.64    143.33 o 
 -17   5   3     1342.63     1601.05    190.91 o 
 -16   5   3      923.28      996.96    155.47 o 
 -15   5   3       48.56       52.63     65.01 o 
 -14   5   3      193.81      195.95     65.93 o 
 -13   5   3      508.71      526.87     69.88 o 
 -12   5   3     3303.43     3220.86    158.72 o 
 -11   5   3     4203.21     4299.51    177.85 o 
 -10   5   3     7925.02     8036.25    159.74 o 
  -9   5   3      854.54     1078.15     82.91 o 
  -8   5   3     3424.71     3418.25     98.75 o 
  -7   5   3      720.49      776.18     52.91 o 
  -6   5   3     3717.67     4083.95     95.94 o 
  -5   5   3    12988.62    12256.23    203.38 o 
  -4   5   3    27671.63    27853.75    405.01 o 
  -3   5   3     1150.50     1049.33     44.29 o 
  -2   5   3     4524.60     4656.60    109.49 o 
  -1   5   3      509.65      584.52     42.32 o 
   0   5   3      136.32      204.50     39.06 o 
   1   5   3    28146.52    27541.83    463.29 o 
   2   5   3    12332.15    12451.11    211.37 o 
   3   5   3     9856.42    11030.25    173.21 o 
   4   5   3      317.21      326.23     34.94 o 
   5   5   3     1278.47     1106.96     58.60 o 
   6   5   3        2.76        2.30     26.79 o 
   7   5   3      717.03      564.72     61.55 o 
   8   5   3     3095.72     3291.37    106.11 o 
   9   5   3     1336.95     1273.66    112.83 o 
  10   5   3      223.92      204.52     52.34 o 
  11   5   3     1075.24     1005.15     74.87 o 
  12   5   3       34.99       25.30     53.28 o 
  13   5   3      416.13      394.48     68.00 o 
  14   5   3      690.13      784.08     83.30 o 
  15   5   3       37.58       59.78     67.68 o 
  16   5   3       31.02       44.66     64.47 o 
  17   5   3        2.90       57.01     72.40 o 
  18   5   3      837.71      847.82    117.99 o 
  19   5   3      776.56     1037.85    110.89 o 
  20   5   3      113.59      148.56    106.59 o 
  21   5   3      170.78      199.77    113.23 o 
  22   5   3       38.43       -7.33    132.55 o 
 -23   6   3      399.23      288.45    160.29 o 
 -22   6   3      266.71      147.19    144.93 o 
 -21   6   3      166.65      -16.64    119.95 o 
 -20   6   3      395.29      636.65    369.95 o 
 -19   6   3        4.55      -38.36    129.49 o 
 -18   6   3      161.63      160.89    111.41 o 
 -17   6   3     1498.90     1381.42    327.19 o 
 -16   6   3      381.04      589.18    149.02 o 
 -15   6   3     1067.91     1236.78    142.94 o 
 -14   6   3      589.46      656.53    110.49 o 
 -13   6   3        2.04       79.96     77.63 o 
 -12   6   3      197.22      335.88     94.06 o 
 -11   6   3      195.66      313.83     62.93 o 
 -10   6   3     6744.78     7189.83    226.67 o 
  -9   6   3       78.03      137.75     52.01 o 
  -8   6   3      521.18      641.63     59.78 o 
  -7   6   3       51.48       85.68     41.67 o 
  -6   6   3      184.80      220.49     36.63 o 
  -5   6   3      690.25      759.19     45.90 o 
  -4   6   3     1996.91     1970.79     65.60 o 
  -3   6   3     1581.46     1632.67     52.12 o 
  -2   6   3      578.93      583.94     46.99 o 
  -1   6   3      709.02      712.36     51.28 o 
   0   6   3     6706.10     7060.05    160.58 o 
   1   6   3     2929.00     2923.23     86.72 o 
   2   6   3      118.92      113.77     33.18 o 
   3   6   3      220.04      279.11     38.89 o 
   4   6   3     1374.08     1267.37     57.73 o 
   5   6   3     5876.82     6167.40    124.25 o 
   6   6   3      295.30      283.17     40.29 o 
   7   6   3      509.32      519.58     59.98 o 
   8   6   3     2688.09     2807.99    105.71 o 
   9   6   3        6.67        9.31     48.33 o 
  10   6   3     3933.65     3791.03    128.06 o 
  11   6   3      269.74      312.68     65.22 o 
  12   6   3       33.27       16.91     62.54 o 
  13   6   3     1419.57     1323.91     93.21 o 
  14   6   3      814.66      982.79    100.40 o 
  15   6   3        8.80      -93.04     62.02 o 
  16   6   3     1047.35     1136.77    101.19 o 
  17   6   3      300.47      334.00    134.41 o 
  18   6   3      190.78      100.58     81.55 o 
  19   6   3      748.21      812.77    135.72 o 
  20   6   3      191.90      190.31     91.18 o 
  21   6   3       81.26      137.12    157.75 o 
 -22   7   3      251.78      251.64    214.87 o 
 -21   7   3       34.86      -50.03    133.96 o 
 -20   7   3       59.99     -225.56    160.72 o 
 -19   7   3      969.94     1173.81    172.15 o 
 -18   7   3        4.30       -2.10    111.31 o 
 -17   7   3      449.47      239.88    116.16 o 
 -16   7   3      151.69      265.54    116.65 o 
 -15   7   3     1113.34     1080.88    435.52 o 
 -14   7   3        0.56      -65.17     95.26 o 
 -13   7   3     2676.83     2703.73    174.58 o 
 -12   7   3       18.49       48.49     96.23 o 
 -11   7   3     4616.68     4755.85    213.54 o 
 -10   7   3        0.30       -4.41     66.37 o 
  -9   7   3    16305.01    15191.54    325.04 o 
  -8   7   3      539.24      610.86    117.87 o 
  -7   7   3      847.90      888.06     80.79 o 
  -6   7   3     5744.87     5762.47    235.38 o 
  -5   7   3       16.20       73.59     47.85 o 
  -4   7   3     2779.56     2691.69    113.84 o 
  -3   7   3     9181.08     8615.20    210.93 o 
  -2   7   3      773.42     1027.93     93.38 o 
  -1   7   3      164.40      181.00     54.77 o 
   0   7   3    11670.74    11468.68    210.88 o 
   1   7   3     1707.41     1865.00     77.05 o 
   2   7   3     4043.68     4011.26    101.66 o 
   3   7   3      388.05      370.04     45.77 o 
   4   7   3    10908.68    10701.56    206.02 o 
   5   7   3    11024.14    11218.85    192.94 o 
   6   7   3     1892.59     1837.19     87.64 o 
   7   7   3      642.08      637.49     69.88 o 
   8   7   3       30.21       91.69     53.49 o 
   9   7   3       46.09      122.07     56.58 o 
  10   7   3      620.54      824.53    169.41 o 
  11   7   3     1363.69     1225.25    103.50 o 
  12   7   3      293.64      308.46     69.92 o 
  13   7   3      931.71      923.86     91.32 o 
  14   7   3     1473.04     1346.69    104.13 o 
  15   7   3      277.07      265.80     81.76 o 
  16   7   3      492.60      434.33     90.29 o 
  17   7   3       30.29       18.38     79.01 o 
  18   7   3      131.16       95.49     88.34 o 
  19   7   3      153.79      150.16    115.00 o 
 -20   8   3        1.14       44.51    118.14 o 
 -19   8   3       14.20       -2.36    106.96 o 
 -18   8   3        0.90      -75.42    120.59 o 
 -17   8   3      132.19       68.20    210.20 o 
 -16   8   3      137.14      238.97    124.01 o 
 -15   8   3      100.68       14.56    109.43 o 
 -14   8   3      551.67      587.53    130.56 o 
 -13   8   3       13.88       19.33    134.32 o 
 -12   8   3      421.53      235.75    174.60 o 
 -11   8   3     1395.27     1506.22    147.88 o 
 -10   8   3      324.76      359.38    106.35 o 
  -9   8   3     1039.30     1155.33     95.43 o 
  -8   8   3      398.30      405.38     74.37 o 
  -7   8   3      321.92      243.13     69.82 o 
  -6   8   3     1215.13     1132.42     93.57 o 
  -5   8   3      123.92       80.21     65.82 o 
  -4   8   3      447.40      399.92     61.37 o 
  -3   8   3     2667.68     2550.44    179.37 o 
  -2   8   3      462.83      402.50     60.15 o 
  -1   8   3     2633.75     2420.51    117.10 o 
   0   8   3       35.75       15.78     55.00 o 
   1   8   3     1078.64     1169.68     90.44 o 
   2   8   3       62.59       44.92     49.19 o 
   3   8   3      966.46     1161.12     80.45 o 
   4   8   3      373.27      539.86    101.51 o 
   5   8   3     3907.02     3976.63    153.81 o 
   6   8   3     1861.42     1912.90    205.00 o 
   7   8   3      585.14      732.83     74.82 o 
   8   8   3     1508.42     1474.16     92.25 o 
   9   8   3       94.35       41.93     59.34 o 
  10   8   3      390.98      508.06     76.66 o 
  11   8   3     1058.45      835.02     86.94 o 
  12   8   3        0.21       12.07     83.51 o 
  13   8   3        4.21        0.90     85.77 o 
  14   8   3      318.05      345.46    104.84 o 
  15   8   3        4.45        3.24     95.08 o 
  16   8   3      271.43      184.19    110.19 o 
  17   8   3       14.30       10.12    107.67 o 
  18   8   3      106.05       -0.64    111.23 o 
 -18   9   3      455.64      434.39    224.88 o 
 -17   9   3       60.14      180.43    116.47 o 
 -16   9   3      669.07      921.96    135.10 o 
 -15   9   3       60.92      117.13    106.99 o 
 -14   9   3      193.69      222.25    105.27 o 
 -13   9   3      609.81      627.80    110.15 o 
 -12   9   3       32.73       76.89     89.77 o 
 -11   9   3       45.31       -3.91     86.17 o 
 -10   9   3     1735.91     1769.52    139.77 o 
  -9   9   3     1971.26     2129.51    183.21 o 
  -8   9   3      419.37      458.57     78.21 o 
  -7   9   3        3.83       66.13     63.05 o 
  -6   9   3      197.65      173.64     65.72 o 
  -5   9   3      481.40      601.21     96.47 o 
  -4   9   3      160.81      186.79     90.64 o 
  -3   9   3     1410.30     1329.57     91.71 o 
  -2   9   3     1535.82     1722.31     96.82 o 
  -1   9   3      491.02      453.55     69.37 o 
   0   9   3      108.43       77.71     66.74 o 
   1   9   3     1166.86     1201.35    101.01 o 
   2   9   3       60.73       90.74     59.96 o 
   3   9   3      507.98      532.74    104.31 o 
   4   9   3     4677.83     5051.72    249.40 o 
   5   9   3      702.00      796.64    135.78 o 
   6   9   3       33.58       80.16    101.35 o 
   7   9   3      686.17     1006.09    224.09 o 
   8   9   3       15.30      139.04    116.72 o 
   9   9   3      215.33      187.94    167.45 o 
  10   9   3     1484.79     1611.09    276.18 o 
  11   9   3       48.55      -71.17    170.46 o 
  12   9   3       17.31     -153.10    102.07 o 
  13   9   3        2.94     -113.58    116.32 o 
  14   9   3     1002.54      955.16    173.15 o 
  15   9   3       30.29      -61.71    124.88 o 
  16   9   3      151.37      166.69    143.57 o 
 -16  10   3        7.76      137.62    116.52 o 
 -15  10   3     1406.58     1527.01    158.80 o 
 -14  10   3       30.27      114.22    108.24 o 
 -13  10   3     1352.90     1599.89    155.86 o 
 -12  10   3        1.73      -85.63    123.17 o 
 -11  10   3      123.32       21.36     97.57 o 
 -10  10   3     2239.21     2575.09    167.80 o 
  -9  10   3      322.74      283.12    102.54 o 
  -8  10   3      398.33      310.31    100.39 o 
  -7  10   3      246.92       38.06    137.87 o 
  -6  10   3      243.47      199.86     74.78 o 
  -5  10   3     2270.17     2324.77    141.95 o 
  -4  10   3      525.91      640.77    130.22 o 
  -3  10   3      228.37      251.33    164.56 o 
  -2  10   3     1484.62     1689.74    222.98 o 
  -1  10   3      125.17       18.76     97.68 o 
   0  10   3     2488.14     2261.71    274.81 o 
   1  10   3      119.56       33.45     80.08 o 
   2  10   3      287.81      251.83     87.59 o 
   3  10   3       27.99      151.75    112.97 o 
   4  10   3      951.32     1038.66    338.18 o 
   5  10   3        2.58       97.91    117.80 o 
   6  10   3     1827.97     2004.73    189.64 o 
   7  10   3       39.71       55.29    112.79 o 
   8  10   3      370.47      282.13    136.74 o 
   9  10   3     1060.07     1042.53    171.55 o 
  10  10   3      118.13       -4.04    119.52 o 
  11  10   3      313.58       79.30    134.73 o 
  12  10   3       29.55      181.81    136.94 o 
  13  10   3       25.30      153.55    140.62 o 
  14  10   3      138.09      138.05    138.86 o 
 -13  11   3      391.06      335.28    162.68 o 
 -12  11   3        6.04       46.71    142.99 o 
 -11  11   3      478.75      517.46    165.65 o 
 -10  11   3       68.07        4.15    133.33 o 
  -9  11   3       88.23      216.02    141.70 o 
  -8  11   3        4.42      126.83    130.35 o 
  -7  11   3      389.82      231.68    136.92 o 
  -6  11   3       21.73       34.12    126.26 o 
  -5  11   3        5.53      -45.30     92.73 o 
  -4  11   3       16.52       22.90    131.29 o 
  -3  11   3       23.88      138.80    120.42 o 
  -2  11   3      177.72      302.28    145.17 o 
  -1  11   3      597.34      774.76    147.54 o 
   0  11   3        1.42       20.31    109.66 o 
   1  11   3      250.87      155.34    167.85 o 
   2  11   3       10.44      159.26    126.27 o 
   3  11   3      491.15      332.25    140.08 o 
   4  11   3     1029.39      797.10    342.73 o 
   5  11   3       87.07      264.72    138.24 o 
   6  11   3      639.60      580.96    152.89 o 
   7  11   3        6.81      201.75    131.33 o 
   8  11   3       15.53      225.85    139.09 o 
   9  11   3        2.92       33.01    131.91 o 
  10  11   3      315.22      293.54    143.95 o 
  11  11   3      208.29      239.44    151.61 o 
  -8  12   3      664.88      831.71    179.28 o 
  -7  12   3      552.43      516.91    216.79 o 
  -6  12   3      472.64      294.86    149.23 o 
  -5  12   3      255.82      314.53    145.22 o 
  -4  12   3      465.04      607.04    159.28 o 
  -3  12   3     1388.14     1379.45    272.20 o 
  -2  12   3      405.13      745.29    160.39 o 
  -1  12   3     2028.70     2224.54    474.98 o 
   0  12   3       44.21       87.44    130.88 o 
   1  12   3      122.00       48.34    134.71 o 
   2  12   3        7.00      -15.82    133.74 o 
   3  12   3       26.42       44.22    162.91 o 
   4  12   3      158.50      268.41    147.81 o 
   5  12   3      937.52     1121.00    192.59 o 
   6  12   3        0.68     -107.48    139.10 o 
 -26   0   4       83.43       49.76    182.29 o 
 -25   0   4       29.37       41.24    167.44 o 
 -24   0   4      833.72      442.65    201.53 o 
 -23   0   4     2686.25     2571.86    287.59 o 
 -22   0   4      653.03      463.28    193.28 o 
 -21   0   4      816.37      842.71    194.93 o 
 -20   0   4       16.87       30.52    135.55 o 
 -19   0   4     5703.34     5416.16    328.32 o 
 -18   0   4     1554.75     1761.59    205.93 o 
 -17   0   4      729.88      993.76    191.64 o 
 -16   0   4       71.78      161.30     87.48 o 
 -15   0   4       90.59       39.83     74.76 o 
 -14   0   4    10973.37    11207.11    315.07 o 
 -13   0   4    10841.35    11369.83    424.97 o 
 -12   0   4     3509.11     3024.09    174.10 o 
 -11   0   4     5334.03     5145.76    134.86 o 
 -10   0   4     3331.90     3396.95    102.11 o 
  -9   0   4    24900.98    23380.76    402.62 o 
  -8   0   4     4014.80     3660.90     97.31 o 
  -7   0   4      788.78      814.51     43.69 o 
  -6   0   4       96.87      166.28     34.04 o 
  -5   0   4    21350.85    24140.89    566.86 o 
  -4   0   4   173676.73   184648.86   2767.12 o 
  -3   0   4   256643.75   270149.06   5010.58 o 
  -2   0   4     2270.04     2719.15     78.76 o 
  -1   0   4     2802.81     2714.13     76.78 o 
   0   0   4   163871.77   169847.63   4371.81 o 
   1   0   4    11115.38     9818.48    294.77 o 
   2   0   4     5429.35     6410.46    215.30 o 
   3   0   4    22043.26    23001.54    646.74 o 
   4   0   4    33399.56    30335.09    846.92 o 
   5   0   4    35689.78    34095.66    670.49 o 
   6   0   4    26062.95    27486.36    773.50 o 
   7   0   4      677.25      968.71    144.76 o 
   8   0   4     2229.60     2370.55     98.44 o 
   9   0   4      164.97      293.73     50.91 o 
  10   0   4    44238.27    40982.51   1127.53 o 
  11   0   4     2575.05     2458.81    236.88 o 
  12   0   4     2838.58     2454.21    214.74 o 
  13   0   4     7698.31     7418.79    349.77 o 
  14   0   4      366.25      408.58    130.06 o 
  15   0   4     1432.71     1244.70    184.20 o 
  16   0   4    11102.54    10512.52    470.48 o 
  17   0   4     1674.99     1505.07    208.13 o 
  18   0   4      778.93      630.73    175.41 o 
  19   0   4      959.82     1448.15    219.68 o 
  20   0   4      824.54      785.24    204.83 o 
  21   0   4      590.50      524.59    201.80 o 
  22   0   4     2239.75     2209.74    295.57 o 
  23   0   4     3204.14     3128.65    332.72 o 
 -26   1   4       36.30      197.47    291.99 o 
 -25   1   4      209.89      194.07    220.50 o 
 -24   1   4      566.52      477.02    323.20 o 
 -23   1   4      590.86      433.69    133.35 o 
 -22   1   4     1749.76     1830.35    143.56 o 
 -21   1   4      307.77      366.30     94.70 o 
 -20   1   4       15.96       30.91     80.77 o 
 -19   1   4     2809.49     2744.17    204.84 o 
 -18   1   4      103.23      192.39     76.97 o 
 -17   1   4     5664.51     5637.91    242.89 o 
 -16   1   4     3961.11     3891.48    199.93 o 
 -15   1   4     4402.31     4234.81    148.70 o 
 -14   1   4      589.97      544.89     55.33 o 
 -13   1   4       69.68       52.57     42.58 o 
 -12   1   4      714.23      701.15     50.57 o 
 -11   1   4     5322.70     4886.95    114.16 o 
 -10   1   4     7369.59     6949.54    136.94 o 
  -9   1   4    25553.07    26692.83    410.02 o 
  -8   1   4       50.96       76.60     21.30 o 
  -7   1   4    14930.68    14725.99    225.73 o 
  -6   1   4    25379.20    24148.87    335.43 o 
  -5   1   4      933.95      880.75     36.91 o 
  -4   1   4    86139.05    90607.52   1064.73 o 
  -3   1   4      146.37       82.16     15.76 o 
  -2   1   4    20581.75    21331.06    297.13 o 
  -1   1   4     1676.47     1333.52     40.24 o 
   0   1   4    51727.94    51090.76    785.41 o 
   1   1   4     9090.21     9120.00    163.75 o 
   2   1   4     2123.23     2028.79     52.71 o 
   3   1   4     4382.25     4086.17    103.43 o 
   4   1   4     9455.50     9798.66    163.01 o 
   5   1   4     6165.28     5449.38    109.53 o 
   6   1   4     2764.69     2844.81    110.87 o 
   7   1   4       13.70       -5.88     28.06 o 
   8   1   4     2167.09     2194.06    111.79 o 
   9   1   4      476.50      516.48     50.13 o 
  10   1   4      885.56      874.39     60.55 o 
  11   1   4     3238.09     3582.20    108.31 o 
  12   1   4       70.38       56.89     47.28 o 
  13   1   4       58.26       31.84     49.19 o 
  14   1   4      976.35     1027.06    113.20 o 
  15   1   4      177.21      130.23     88.55 o 
  16   1   4       54.62       13.41     89.70 o 
  17   1   4       32.31      118.98     95.72 o 
  18   1   4      513.59      392.83    118.03 o 
  19   1   4      532.62      509.42    128.44 o 
  20   1   4      874.81      888.82    146.09 o 
  21   1   4       40.53       53.02    116.91 o 
  22   1   4      208.18      474.36    159.75 o 
  23   1   4       33.48      258.19    143.58 o 
 -26   2   4        0.16      -47.79    130.38 o 
 -25   2   4      229.28      168.29    118.11 o 
 -24   2   4       82.21       72.76    106.04 o 
 -23   2   4        6.89       42.69    120.91 o 
 -22   2   4       27.79      166.74     99.18 o 
 -21   2   4       50.74      -61.65     85.43 o 
 -20   2   4     1232.23     1091.29    116.84 o 
 -19   2   4     1126.61     1094.82    109.95 o 
 -18   2   4        9.83      -23.96     71.29 o 
 -17   2   4      951.65      773.74     91.56 o 
 -16   2   4      820.99      868.72     68.85 o 
 -15   2   4      368.78      467.33     59.51 o 
 -14   2   4     1887.61     2014.46     81.63 o 
 -13   2   4      359.14      306.95     45.38 o 
 -12   2   4    12799.84    13326.63    357.52 o 
 -11   2   4    14029.90    13838.24    233.13 o 
 -10   2   4     8853.19     8574.16    159.30 o 
  -9   2   4      953.84     1069.21     49.36 o 
  -8   2   4      147.44      151.74     28.10 o 
  -7   2   4      249.54      297.34     45.60 o 
  -6   2   4       70.29       95.08     20.49 o 
  -5   2   4    16794.27    17559.63    233.40 o 
  -4   2   4    94401.44    93268.95   1416.00 o 
  -3   2   4     6038.79     5186.09    101.62 o 
  -2   2   4    31526.00    34050.55    534.78 o 
  -1   2   4      949.06      895.88     41.32 o 
   0   2   4     2464.18     1831.99     60.00 o 
   1   2   4     3222.43     3229.39     67.39 o 
   2   2   4    25619.28    23989.74    341.39 o 
   3   2   4     4961.02     4955.71    147.80 o 
   4   2   4     1637.18     1752.78     57.67 o 
   5   2   4     6087.23     5806.50    117.45 o 
   6   2   4      186.41      377.71     38.72 o 
   7   2   4      483.04      792.25     51.39 o 
   8   2   4    19495.32    19871.38    317.40 o 
   9   2   4    17940.90    17263.78    361.54 o 
  10   2   4      581.73      447.93     82.03 o 
  11   2   4     7058.27     6337.70    152.32 o 
  12   2   4      109.87       62.63     49.52 o 
  13   2   4       67.69       22.40     50.47 o 
  14   2   4     9373.94     9265.46    208.02 o 
  15   2   4     5091.60     4844.85    152.47 o 
  16   2   4     1034.19     1019.60    110.03 o 
  17   2   4        9.86       11.90     86.86 o 
  18   2   4        7.25      -15.18     85.21 o 
  19   2   4     1765.55     1468.18    225.59 o 
  20   2   4      523.47      407.38    133.84 o 
  21   2   4      123.41       70.76    118.38 o 
  22   2   4      396.14      337.73    141.75 o 
  23   2   4      173.92      194.80    141.87 o 
 -25   3   4       12.45      -31.57    105.55 o 
 -24   3   4      285.40      364.78    118.73 o 
 -23   3   4      298.67      358.69    108.67 o 
 -22   3   4      189.44      218.04     99.19 o 
 -21   3   4        2.18      128.47     91.66 o 
 -20   3   4      442.87      504.17    101.20 o 
 -19   3   4      264.17      324.72     89.50 o 
 -18   3   4    12060.42    11894.81    356.49 o 
 -17   3   4      233.80      278.46     80.77 o 
 -16   3   4     3295.87     3285.86    138.78 o 
 -15   3   4     1145.58     1110.42     71.17 o 
 -14   3   4     7013.18     7155.30    158.03 o 
 -13   3   4       32.24      121.62     41.49 o 
 -12   3   4    18776.28    18844.82    309.20 o 
 -11   3   4    27806.29    27252.21    409.88 o 
 -10   3   4    15272.83    15451.11    252.39 o 
  -9   3   4     1456.24     1428.09     58.19 o 
  -8   3   4    18150.24    17810.74    275.14 o 
  -7   3   4     1837.88     2143.92     62.96 o 
  -6   3   4     3386.45     3079.26     80.61 o 
  -5   3   4    46100.41    46041.19    630.29 o 
  -4   3   4     1435.42     1507.12     74.76 o 
  -3   3   4     3470.01     3724.00    119.54 o 
  -2   3   4     1298.94     1284.47     68.22 o 
  -1   3   4     4701.13     5109.60    105.07 o 
   0   3   4     8439.10     8144.88    135.00 o 
   1   3   4    24987.04    24531.51    351.34 o 
   2   3   4        5.09       11.99     21.36 o 
   3   3   4      425.76      658.56     49.96 o 
   4   3   4    19614.10    19248.88    293.74 o 
   5   3   4    17130.58    17798.08    278.87 o 
   6   3   4    11064.77    11814.39    205.55 o 
   7   3   4     8587.91     7963.39    188.40 o 
   8   3   4     1339.29     1047.82     63.13 o 
   9   3   4     1189.37      876.02    105.68 o 
  10   3   4     3087.30     2964.70    102.51 o 
  11   3   4      659.30      592.27     63.10 o 
  12   3   4      347.64      345.05     59.55 o 
  13   3   4       56.13      151.53     59.62 o 
  14   3   4     3542.73     3737.77    133.15 o 
  15   3   4     9386.30    10018.28    272.23 o 
  16   3   4      158.59       75.60     69.82 o 
  17   3   4      259.37      281.90     92.76 o 
  18   3   4     1119.07     1041.69    121.92 o 
  19   3   4      453.76      516.04    116.18 o 
  20   3   4       70.16      -12.56    103.39 o 
  21   3   4      310.81      473.81    123.22 o 
  22   3   4       67.48      -35.81    170.88 o 
 -25   4   4       80.44      -46.71    142.44 o 
 -24   4   4      107.78      -72.56    190.12 o 
 -23   4   4      251.68      396.58    110.03 o 
 -22   4   4       25.15       14.10     94.22 o 
 -21   4   4      236.76      257.49     94.38 o 
 -20   4   4      506.30      670.57    104.93 o 
 -19   4   4      625.81      541.58     94.31 o 
 -18   4   4      179.77      276.69    147.26 o 
 -17   4   4       32.60       46.16     70.03 o 
 -16   4   4       13.17      -17.53     65.23 o 
 -15   4   4      866.55     1047.39    130.02 o 
 -14   4   4      313.63      287.97     51.49 o 
 -13   4   4     1593.61     1866.47     95.12 o 
 -12   4   4     2121.88     2258.09     83.59 o 
 -11   4   4     1321.42     1475.10     67.22 o 
 -10   4   4      126.78      236.00     39.25 o 
  -9   4   4     2074.70     2006.46     70.00 o 
  -8   4   4     1000.12      875.32     47.65 o 
  -7   4   4    17695.94    18433.94    284.54 o 
  -6   4   4     1874.98     2028.46     55.02 o 
  -5   4   4      981.59      983.81     37.38 o 
  -4   4   4    11456.34    11826.98    336.57 o 
  -3   4   4    10394.55    10336.51    253.00 o 
  -2   4   4     6158.22     6218.45    175.79 o 
  -1   4   4      349.70      423.83     58.09 o 
   0   4   4      116.42       76.75     24.33 o 
   1   4   4     5116.01     4926.04    101.46 o 
   2   4   4      276.44      477.82     39.13 o 
   3   4   4    10299.98    10421.17    181.12 o 
   4   4   4     5130.16     4944.96    234.72 o 
   5   4   4     2500.61     2270.13     76.88 o 
   6   4   4     3342.19     3308.69     97.13 o 
   7   4   4      976.06      909.26     58.21 o 
   8   4   4       89.58      143.02     44.12 o 
   9   4   4     4825.28     4914.10    130.76 o 
  10   4   4      164.47      130.97     49.82 o 
  11   4   4     1762.63     1856.57    120.40 o 
  12   4   4      153.71      119.36     57.26 o 
  13   4   4      174.92      246.61     63.85 o 
  14   4   4       12.81       55.52     60.98 o 
  15   4   4      569.86      513.16     81.48 o 
  16   4   4       96.59       -6.27    101.51 o 
  17   4   4       87.29      -24.35     73.10 o 
  18   4   4       24.41       92.88     93.65 o 
  19   4   4        2.14     -136.47     90.98 o 
  20   4   4      155.51      221.56    109.55 o 
  21   4   4       10.26       -5.30    109.51 o 
  22   4   4      110.01      211.06    120.37 o 
 -24   5   4      350.61      529.93    167.78 o 
 -23   5   4        9.92       73.77    133.60 o 
 -22   5   4      305.52      131.77    229.86 o 
 -21   5   4        1.31     -114.22    163.46 o 
 -20   5   4        5.96        0.41    113.28 o 
 -19   5   4      617.27      829.51    144.87 o 
 -18   5   4        7.70      173.74    150.95 o 
 -17   5   4        7.79      -10.40    104.90 o 
 -16   5   4      876.06      981.86    139.47 o 
 -15   5   4     1909.59     1935.95    115.82 o 
 -14   5   4     3552.20     3618.93    166.76 o 
 -13   5   4       65.51      122.91     46.01 o 
 -12   5   4       19.47       69.92     43.17 o 
 -11   5   4      688.44      754.48     55.86 o 
 -10   5   4      200.50      257.79     41.63 o 
  -9   5   4     1822.26     1784.78     68.23 o 
  -8   5   4     4113.70     4236.63    109.90 o 
  -7   5   4     1213.20     1192.86     54.43 o 
  -6   5   4    14438.75    15289.34    223.98 o 
  -5   5   4     5507.78     5787.34    113.09 o 
  -4   5   4     3404.84     3251.28     93.89 o 
  -3   5   4     2525.43     2624.35    118.78 o 
  -2   5   4     3086.80     3364.57    136.43 o 
  -1   5   4     6748.96     5985.44    131.80 o 
   0   5   4    24361.30    24486.24    415.56 o 
   1   5   4       28.21       42.87     36.07 o 
   2   5   4    21583.52    21964.50    336.79 o 
   3   5   4      621.56      738.16     55.22 o 
   4   5   4      190.62      202.26     41.14 o 
   5   5   4    13870.20    12690.68    197.26 o 
   6   5   4      884.72      906.07     48.32 o 
   7   5   4      674.65      575.23     59.64 o 
   8   5   4       38.99       29.72     42.09 o 
   9   5   4     2851.53     2817.33    141.08 o 
  10   5   4      586.03      567.98     64.64 o 
  11   5   4     6191.20     6032.97    158.66 o 
  12   5   4     1910.12     2160.31    103.14 o 
  13   5   4       57.00       69.78     61.49 o 
  14   5   4      350.70      269.73     70.28 o 
  15   5   4     1470.21     1612.11    109.33 o 
  16   5   4      360.81      277.73     78.62 o 
  17   5   4       86.37      163.22     81.36 o 
  18   5   4     2145.29     2278.68    134.64 o 
  19   5   4        1.70        9.60     91.79 o 
  20   5   4       40.47       44.87    101.81 o 
  21   5   4      201.64      242.32    115.03 o 
 -23   6   4      107.24       52.70    231.91 o 
 -22   6   4      308.08      405.65    154.34 o 
 -21   6   4      271.21      465.85    159.75 o 
 -20   6   4     2097.29     1879.93    192.57 o 
 -19   6   4      163.24      160.82    116.80 o 
 -18   6   4       33.96       20.48    131.84 o 
 -17   6   4        1.89      -52.67     93.22 o 
 -16   6   4      580.39      785.30    130.53 o 
 -15   6   4     1999.59     1865.70    153.78 o 
 -14   6   4     7137.98     7251.65    268.58 o 
 -13   6   4      467.92      501.87    104.06 o 
 -12   6   4     2215.17     2085.06    120.31 o 
 -11   6   4      898.62     1005.03     84.47 o 
 -10   6   4     1863.27     1966.63    101.78 o 
  -9   6   4     6141.87     6449.36    180.35 o 
  -8   6   4     3880.26     3972.72    135.56 o 
  -7   6   4     2034.98     2218.00    104.77 o 
  -6   6   4      522.65      609.13     65.80 o 
  -5   6   4      754.65      757.54     89.39 o 
  -4   6   4     2655.48     2489.49    104.53 o 
  -3   6   4     1714.41     1506.91     64.11 o 
  -2   6   4      487.33      607.95     45.24 o 
  -1   6   4     6563.00     6303.27    144.60 o 
   0   6   4     8255.84     8703.00    185.85 o 
   1   6   4     4128.54     4033.28    102.68 o 
   2   6   4      220.04      269.02     42.75 o 
   3   6   4      503.03      488.51     44.51 o 
   4   6   4     2992.82     2920.37     83.12 o 
   5   6   4       33.75       48.06     34.08 o 
   6   6   4     5278.28     5045.36    133.32 o 
   7   6   4      901.18      986.09    104.84 o 
   8   6   4       39.71        3.61     47.16 o 
   9   6   4       83.71      105.47     52.90 o 
  10   6   4     2500.70     2409.11    125.49 o 
  11   6   4      320.58      298.92     64.36 o 
  12   6   4        0.61      -21.80     57.48 o 
  13   6   4      637.99      647.71     80.64 o 
  14   6   4      882.62      873.22     90.27 o 
  15   6   4      102.32       97.53     70.54 o 
  16   6   4       40.97      176.72     79.88 o 
  17   6   4      116.05      138.70     78.22 o 
  18   6   4        0.14       62.88     80.01 o 
  19   6   4     1364.67     1515.96    214.38 o 
  20   6   4      393.10      271.09    118.61 o 
 -22   7   4       39.96      -11.69    150.46 o 
 -21   7   4      103.64       69.95    199.62 o 
 -20   7   4      134.39      119.16    132.48 o 
 -19   7   4        7.21     -106.45    120.76 o 
 -18   7   4        2.57      -20.46    117.35 o 
 -17   7   4       44.26       18.03    113.60 o 
 -16   7   4     1960.55     1928.78    176.49 o 
 -15   7   4     1140.93      899.72    135.11 o 
 -14   7   4       43.70       86.43     90.16 o 
 -13   7   4        6.65       64.16     90.76 o 
 -12   7   4      156.89      224.64     91.36 o 
 -11   7   4       10.16       70.67     87.67 o 
 -10   7   4     1370.42     1415.19     98.35 o 
  -9   7   4     1830.61     1768.07    105.08 o 
  -8   7   4     2399.39     2373.47    116.77 o 
  -7   7   4     2915.58     3193.77    131.30 o 
  -6   7   4     4073.31     4248.22    144.20 o 
  -5   7   4       27.94       45.56     52.02 o 
  -4   7   4     1059.11      819.98    107.04 o 
  -3   7   4     8344.74     8118.73    175.57 o 
  -2   7   4     4881.15     5272.40    228.64 o 
  -1   7   4     3868.94     3940.09    166.45 o 
   0   7   4     2548.77     2350.73    131.57 o 
   1   7   4      432.58      451.78     56.67 o 
   2   7   4      125.93       34.37     44.10 o 
   3   7   4     2804.20     3033.58    141.01 o 
   4   7   4       81.25       76.31     39.78 o 
   5   7   4     4019.26     3847.21    122.32 o 
   6   7   4      199.10      260.91     57.97 o 
   7   7   4     3567.40     3784.01    132.72 o 
   8   7   4      727.59      776.70    104.56 o 
   9   7   4      686.63      617.71     72.41 o 
  10   7   4        3.06       27.05     58.92 o 
  11   7   4     2347.31     2331.67    113.76 o 
  12   7   4      617.27      595.93     82.12 o 
  13   7   4     2316.80     2273.28    131.25 o 
  14   7   4      216.14      353.99     81.02 o 
  15   7   4      448.18      349.41     86.15 o 
  16   7   4       63.81        1.08     78.57 o 
  17   7   4      104.60        3.75     84.64 o 
  18   7   4      209.64      186.61    128.34 o 
  19   7   4      791.15      721.71    120.84 o 
 -20   8   4       33.56       83.53    142.29 o 
 -19   8   4     1234.74     1265.52    179.74 o 
 -18   8   4        3.48     -116.88    119.09 o 
 -17   8   4       21.76       44.69    125.30 o 
 -16   8   4      200.07      196.05    125.42 o 
 -15   8   4      630.00      667.06    135.63 o 
 -14   8   4      267.89      285.77    112.32 o 
 -13   8   4     4391.69     4379.22    224.61 o 
 -12   8   4       68.96       20.51     92.38 o 
 -11   8   4      449.76      389.87    108.57 o 
 -10   8   4     2891.37     3007.20    182.75 o 
  -9   8   4      170.82      142.01     87.20 o 
  -8   8   4      254.90      271.34     73.45 o 
  -7   8   4     1151.48     1152.86    125.98 o 
  -6   8   4     1174.53     1212.43    234.94 o 
  -5   8   4      760.73      790.93    128.15 o 
  -4   8   4     1750.27     1950.20    109.26 o 
  -3   8   4       87.15       36.82     57.60 o 
  -2   8   4       73.93       99.90    106.13 o 
  -1   8   4      111.90       54.04     58.96 o 
   0   8   4     7453.53     7150.42    237.93 o 
   1   8   4       63.13       19.96     50.70 o 
   2   8   4     1543.46     1393.65     84.49 o 
   3   8   4      639.72      660.43     69.51 o 
   4   8   4     1338.20     1281.63     98.76 o 
   5   8   4        0.28       53.35     65.20 o 
   6   8   4     6438.64     6578.71    202.01 o 
   7   8   4       70.46      160.56     77.51 o 
   8   8   4      422.84      398.93     83.04 o 
   9   8   4      410.60      363.58     86.25 o 
  10   8   4      273.67      465.61     75.18 o 
  11   8   4       76.70       99.09     69.46 o 
  12   8   4       29.13      -89.38     67.81 o 
  13   8   4      416.98      606.95     90.96 o 
  14   8   4      189.65      100.14    108.41 o 
  15   8   4        1.62      -51.50     96.08 o 
  16   8   4      807.43      967.89    137.63 o 
  17   8   4       65.07       84.72    109.72 o 
 -18   9   4      114.79      273.22    147.97 o 
 -17   9   4      677.53      709.93    160.08 o 
 -16   9   4      102.14      317.06    141.19 o 
 -15   9   4     1154.73     1151.90    167.47 o 
 -14   9   4      168.90      219.87    127.43 o 
 -13   9   4       96.24      111.58    117.54 o 
 -12   9   4       59.75       21.99    106.79 o 
 -11   9   4        1.56       32.84     98.40 o 
 -10   9   4     1732.50     1707.92    159.99 o 
  -9   9   4      294.92      191.80     97.35 o 
  -8   9   4        6.23        7.49     72.48 o 
  -7   9   4      355.09      482.24     84.99 o 
  -6   9   4        0.45      -60.35     62.17 o 
  -5   9   4      987.12      945.22    101.75 o 
  -4   9   4       24.46       33.17     57.11 o 
  -3   9   4        5.53       14.19     55.70 o 
  -2   9   4     1191.41     1050.12     87.48 o 
  -1   9   4        7.71      -91.33     60.88 o 
   0   9   4     1441.08     1587.42    168.53 o 
   1   9   4      621.99      749.90     78.15 o 
   2   9   4     1321.46     1465.02     94.37 o 
   3   9   4      231.07      201.95     75.42 o 
   4   9   4     3015.76     3024.04    145.02 o 
   5   9   4      198.38      206.87     77.07 o 
   6   9   4     2770.05     2797.54    221.75 o 
   7   9   4       21.01       16.36    104.35 o 
   8   9   4     1405.04     1641.22    315.92 o 
   9   9   4       37.34       97.94    184.08 o 
  10   9   4       66.84      -19.49    103.92 o 
  11   9   4       24.41     -104.24    109.25 o 
  12   9   4     1453.00     1637.35    268.21 o 
  13   9   4       19.30       -5.20    117.60 o 
  14   9   4     1156.24     1207.35    237.14 o 
  15   9   4       44.81       32.72    137.69 o 
 -16  10   4       58.15       57.01    112.96 o 
 -15  10   4      686.08      563.06    131.76 o 
 -14  10   4      347.20      316.39    116.59 o 
 -13  10   4        6.87       33.17    101.15 o 
 -12  10   4      139.33       61.19    100.71 o 
 -11  10   4        2.90      -32.11     91.02 o 
 -10  10   4      615.55      349.48    108.81 o 
  -9  10   4      340.85      449.23    106.81 o 
  -8  10   4     2198.51     2294.56    155.91 o 
  -7  10   4      114.95      129.19     73.96 o 
  -6  10   4      728.89      542.65     88.66 o 
  -5  10   4      285.39       21.01    116.69 o 
  -4  10   4      230.04      270.24     75.98 o 
  -3  10   4      298.12      339.08    144.10 o 
  -2  10   4      292.21      351.54     88.56 o 
  -1  10   4      344.89      490.36    128.95 o 
   0  10   4      195.05      398.64    114.88 o 
   1  10   4        1.32      -31.77     78.94 o 
   2  10   4     1249.90     1390.79    335.58 o 
   3  10   4       22.35     -137.50    116.71 o 
   4  10   4        9.23       79.57    109.15 o 
   5  10   4       10.90      -16.73    109.72 o 
   6  10   4      260.67      494.34    133.46 o 
   7  10   4      267.35      278.16    124.27 o 
   8  10   4      156.23      225.99    128.41 o 
   9  10   4      433.33      469.46    138.28 o 
  10  10   4       46.02      -33.43    128.25 o 
  11  10   4        1.17      -38.88    120.63 o 
  12  10   4      162.28       97.11    136.05 o 
  13  10   4       12.50      -90.32    123.92 o 
 -13  11   4       90.11     -169.47    201.55 o 
 -12  11   4       13.16     -116.55    182.30 o 
 -11  11   4       60.62     -185.41    134.32 o 
 -10  11   4      203.55      495.55    162.89 o 
  -9  11   4       19.44       37.40    131.34 o 
  -8  11   4     1485.78     1361.19    185.84 o 
  -7  11   4        3.58        4.57    120.73 o 
  -6  11   4     1002.15     1202.10    165.84 o 
  -5  11   4     1320.46     1560.30    175.05 o 
  -4  11   4      404.25      315.88    128.30 o 
  -3  11   4       96.17      228.42    122.78 o 
  -2  11   4      147.33      215.95    123.46 o 
  -1  11   4      480.40      655.25    138.21 o 
   0  11   4      234.02      161.55     97.38 o 
   1  11   4      598.50      608.19    149.99 o 
   2  11   4       71.25      193.20    123.48 o 
   3  11   4       44.50       18.52    123.55 o 
   4  11   4      436.87      342.15    186.83 o 
   5  11   4     1100.31     1388.41    183.12 o 
   6  11   4       53.06      173.19    143.25 o 
   7  11   4        0.55       13.54    131.36 o 
   8  11   4      108.37     -121.66    130.11 o 
   9  11   4       53.59       58.39    144.16 o 
  10  11   4        2.95      -64.71    130.39 o 
  -8  12   4        4.93       72.46    138.33 o 
  -7  12   4        0.03       46.52    141.41 o 
  -6  12   4       10.29      -66.08    136.61 o 
  -5  12   4      160.43      223.32    114.26 o 
  -4  12   4      270.38      229.50    139.86 o 
  -3  12   4      600.79      618.20    156.00 o 
  -2  12   4      366.42      340.70    139.99 o 
  -1  12   4      343.31      443.69    122.43 o 
   0  12   4      417.37      389.40    147.56 o 
   1  12   4      155.77       92.06    333.50 o 
   2  12   4       22.27       89.09    141.91 o 
   3  12   4        7.68      -17.73    135.51 o 
   4  12   4        7.81     -107.79    134.18 o 
   5  12   4       81.00        6.55    145.35 o 
 -26   1   5      180.97        0.39    154.79 o 
 -25   1   5        0.81      -72.70    110.45 o 
 -24   1   5     1148.83     1452.34    165.76 o 
 -23   1   5      759.28      884.77    122.82 o 
 -22   1   5      275.72      214.83     97.68 o 
 -21   1   5       68.77      183.21     92.77 o 
 -20   1   5       10.78      -38.35     76.94 o 
 -19   1   5       29.39     -105.39     71.01 o 
 -18   1   5     2521.60     2450.20    132.87 o 
 -17   1   5     1818.87     1746.98    124.22 o 
 -16   1   5     2415.13     2249.76    102.63 o 
 -15   1   5      879.30      796.64     64.01 o 
 -14   1   5     4522.84     4330.50    162.15 o 
 -13   1   5     1351.98     1537.67     71.30 o 
 -12   1   5     5875.87     5734.43    128.94 o 
 -11   1   5     1328.22     1348.13     60.70 o 
 -10   1   5    15428.49    15341.76    221.52 o 
  -9   1   5     2510.06     2496.73     65.06 o 
  -8   1   5      840.07      729.39     36.29 o 
  -7   1   5     6085.27     6289.46    105.19 o 
  -6   1   5       34.84       63.91     20.60 o 
  -5   1   5   120064.83   128851.43   1277.00 o 
  -4   1   5    49611.83    53417.01    718.63 o 
  -3   1   5     6001.78     6598.24    111.44 o 
  -2   1   5    13864.05    14522.65    213.94 o 
  -1   1   5    12769.61    12617.55    189.18 o 
   0   1   5    16302.84    16078.96    234.87 o 
   1   1   5     3494.26     3360.16     70.36 o 
   2   1   5     2233.93     2333.71     59.67 o 
   3   1   5     2863.13     2981.61     97.14 o 
   4   1   5      590.25      570.86     52.33 o 
   5   1   5    17475.62    17350.83    268.65 o 
   6   1   5     1417.75     1397.27     68.70 o 
   7   1   5      201.68      268.65     39.67 o 
   8   1   5     4595.00     4442.22    111.99 o 
   9   1   5    18706.47    18212.34    300.37 o 
  10   1   5     2732.99     2885.93    185.50 o 
  11   1   5      902.72     1053.55     76.96 o 
  12   1   5      273.94      321.50     63.00 o 
  13   1   5      273.07      286.03     87.56 o 
  14   1   5      703.72      689.79    104.93 o 
  15   1   5     1164.83     1231.36    131.00 o 
  16   1   5     1327.11     1165.86    134.42 o 
  17   1   5     1748.79     1616.28    212.13 o 
  18   1   5     1215.34     1255.16    196.04 o 
  19   1   5      991.29     1040.05    150.35 o 
  20   1   5      379.23      307.56    127.14 o 
  21   1   5      221.41      178.53    175.56 o 
  22   1   5      315.75      141.59    143.56 o 
  23   1   5      764.90      613.81    172.11 o 
 -26   2   5      322.53      539.27    132.58 o 
 -25   2   5      117.52       42.62    109.09 o 
 -24   2   5      330.55      307.62    175.35 o 
 -23   2   5      316.85      112.46    140.24 o 
 -22   2   5      438.11      341.61    104.78 o 
 -21   2   5      334.84      296.48    151.15 o 
 -20   2   5        7.47       19.33     81.82 o 
 -19   2   5     4261.19     4496.98    185.48 o 
 -18   2   5      173.36      209.21     77.15 o 
 -17   2   5      112.23      142.92     53.87 o 
 -16   2   5        2.64      -10.21     45.35 o 
 -15   2   5     2172.31     2263.65    135.37 o 
 -14   2   5       85.99       48.20     48.58 o 
 -13   2   5     3569.70     3803.30    105.77 o 
 -12   2   5      559.59      639.78     51.05 o 
 -11   2   5     1370.67     1349.46     61.90 o 
 -10   2   5      732.09      744.32     47.23 o 
  -9   2   5    13103.38    13250.94    218.06 o 
  -8   2   5      239.09      264.70     32.23 o 
  -7   2   5      853.80     1036.31     66.75 o 
  -6   2   5     2379.04     2417.29     57.66 o 
  -5   2   5    17453.60    17774.33    235.69 o 
  -4   2   5    12115.73    13339.32    202.39 o 
  -3   2   5     2977.12     3668.71     72.37 o 
  -2   2   5    12206.64    12372.49    187.80 o 
  -1   2   5      651.13      630.29     29.89 o 
   0   2   5    28623.54    28832.12    402.37 o 
   1   2   5     5325.88     5378.05     87.82 o 
   2   2   5      909.35     1058.05     46.86 o 
   3   2   5     2014.82     1850.81     58.62 o 
   4   2   5    22408.29    22923.38    339.86 o 
   5   2   5      284.49      377.05     46.51 o 
   6   2   5     2261.53     2423.69     79.39 o 
   7   2   5       26.01      -18.49     54.25 o 
   8   2   5     1341.50     1513.59     70.06 o 
   9   2   5     1384.47     1356.26     75.48 o 
  10   2   5    16146.93    16453.95    286.00 o 
  11   2   5       46.45       -1.15     45.42 o 
  12   2   5        6.89       42.26     49.41 o 
  13   2   5      967.68      809.44     75.66 o 
  14   2   5     6305.89     6069.28    165.75 o 
  15   2   5     3940.26     3921.87    168.62 o 
  16   2   5       53.36      -24.43     76.01 o 
  17   2   5     1266.04     1160.15    141.86 o 
  18   2   5       12.47      -53.14    101.66 o 
  19   2   5        0.89       76.31    120.56 o 
  20   2   5      882.61     1081.55    405.54 o 
  21   2   5       25.84     -111.85    122.28 o 
  22   2   5       13.55      116.86    135.33 o 
 -26   3   5       25.84       54.69    117.15 o 
 -25   3   5       19.19     -148.28    142.66 o 
 -24   3   5      150.78      -77.19    102.84 o 
 -23   3   5      116.00      203.43    106.60 o 
 -22   3   5      470.37      633.83    111.44 o 
 -21   3   5      190.17      176.87     91.66 o 
 -20   3   5      489.81      435.78    194.67 o 
 -19   3   5        6.22      -28.83     71.97 o 
 -18   3   5     1911.50     1834.17    120.20 o 
 -17   3   5       96.34      102.19     70.13 o 
 -16   3   5       67.22      128.95     50.45 o 
 -15   3   5     1327.75     1234.62     72.06 o 
 -14   3   5     5483.44     5794.51    176.18 o 
 -13   3   5     2262.81     2300.99     84.53 o 
 -12   3   5      777.73      917.14     57.46 o 
 -11   3   5     1572.00     1550.06     67.50 o 
 -10   3   5      454.74      407.03     42.56 o 
  -9   3   5     1431.52     1481.18     75.28 o 
  -8   3   5     3881.79     3981.68    137.23 o 
  -7   3   5     2663.46     2721.00     78.43 o 
  -6   3   5      544.93      573.45     31.92 o 
  -5   3   5      318.99      451.39     28.71 o 
  -4   3   5     5313.21     5705.75    214.62 o 
  -3   3   5      325.29      430.22     50.66 o 
  -2   3   5      856.97      927.16     34.10 o 
  -1   3   5      346.14      378.05     24.37 o 
   0   3   5     3094.33     3095.42     69.15 o 
   1   3   5      224.31      247.38     29.45 o 
   2   3   5     1091.88     1002.49     91.04 o 
   3   3   5       14.25       57.62     26.17 o 
   4   3   5     1120.87     1074.62     70.17 o 
   5   3   5      644.32      602.04     50.37 o 
   6   3   5     1428.28     1379.02     63.70 o 
   7   3   5      370.00      317.88     44.46 o 
   8   3   5     4811.82     4606.58    135.46 o 
   9   3   5    12616.59    12674.54    237.57 o 
  10   3   5      432.11      337.54     55.82 o 
  11   3   5       87.25      103.21     52.52 o 
  12   3   5       41.69       22.29     53.41 o 
  13   3   5     1478.82     1389.21     90.30 o 
  14   3   5      677.12      692.62     81.46 o 
  15   3   5     2417.10     2285.16    115.06 o 
  16   3   5       15.28       17.80     80.32 o 
  17   3   5      301.33      262.39     94.34 o 
  18   3   5       45.44      -93.43    148.74 o 
  19   3   5       77.39      204.20     99.42 o 
  20   3   5      150.88      123.33    148.06 o 
  21   3   5      481.87      286.27    133.64 o 
  22   3   5      145.50       14.75    137.09 o 
 -25   4   5        0.80     -203.83    136.76 o 
 -24   4   5        4.59      -59.72    130.66 o 
 -23   4   5     1836.42     1606.84    193.05 o 
 -22   4   5      600.14      685.09    153.36 o 
 -21   4   5       16.80     -103.45     82.18 o 
 -20   4   5      677.29      611.91     99.32 o 
 -19   4   5     1845.60     1658.76    121.47 o 
 -18   4   5     4888.37     5107.86    185.92 o 
 -17   4   5     4238.14     4136.52    163.36 o 
 -16   4   5     2494.92     2278.42    120.10 o 
 -15   4   5      659.92      579.24     61.77 o 
 -14   4   5      537.48      548.61     59.37 o 
 -13   4   5     4161.89     4268.63    145.66 o 
 -12   4   5    10652.02    10519.31    199.48 o 
 -11   4   5     9496.68     9434.20    180.06 o 
 -10   4   5    20464.43    19767.25    312.90 o 
  -9   4   5     2042.13     1945.34     69.23 o 
  -8   4   5     5953.63     5832.10    179.92 o 
  -7   4   5     1637.15     1643.44     55.15 o 
  -6   4   5     4955.38     5436.61    144.03 o 
  -5   4   5    16196.00    15489.47    293.87 o 
  -4   4   5    21636.07    22036.58    476.69 o 
  -3   4   5     3760.94     3813.66    269.20 o 
  -2   4   5     8635.57     8729.17    228.08 o 
  -1   4   5     4017.41     3800.55     91.11 o 
   0   4   5     8214.32     8728.22    173.48 o 
   1   4   5    25780.39    25706.76    375.78 o 
   2   4   5      315.03      347.73     36.03 o 
   3   4   5     8958.99     8902.73    199.28 o 
   4   4   5       13.09       32.61     32.25 o 
   5   4   5    19677.91    20038.48    317.08 o 
   6   4   5     4115.86     4253.72    111.47 o 
   7   4   5     5030.70     5278.15    141.05 o 
   8   4   5     2504.66     2361.78     90.39 o 
   9   4   5     6081.43     5877.84    146.64 o 
  10   4   5     1246.51     1368.56     81.05 o 
  11   4   5    17858.26    17310.67    310.84 o 
  12   4   5     1529.15     1601.34     93.30 o 
  13   4   5     4031.74     3707.90    155.54 o 
  14   4   5     1733.59     1677.45    104.63 o 
  15   4   5      332.32      387.97     78.61 o 
  16   4   5      456.01      551.23    113.02 o 
  17   4   5      599.21      572.77    105.53 o 
  18   4   5      843.77      854.04    121.44 o 
  19   4   5      749.06      783.26    127.00 o 
  20   4   5      994.00     1272.99    146.99 o 
  21   4   5      296.49      335.41    122.28 o 
 -24   5   5      923.89     1014.86    189.94 o 
 -23   5   5       36.18      -90.22    136.07 o 
 -22   5   5      825.12      935.60    271.51 o 
 -21   5   5      504.18      364.58    131.37 o 
 -20   5   5      883.30      737.25    142.80 o 
 -19   5   5       24.15      -48.20    107.81 o 
 -18   5   5      573.44      765.30    135.01 o 
 -17   5   5      916.74     1071.84    138.75 o 
 -16   5   5     5877.71     5446.08    272.77 o 
 -15   5   5      834.79      657.48    109.33 o 
 -14   5   5    11563.54    11844.74    352.21 o 
 -13   5   5      389.82      440.85     66.25 o 
 -12   5   5      342.76      474.01    110.95 o 
 -11   5   5     1311.70     1237.16     82.01 o 
 -10   5   5     1512.39     1518.39     65.74 o 
  -9   5   5      100.51       49.92     32.39 o 
  -8   5   5     5945.29     6232.57    128.05 o 
  -7   5   5      315.79      353.18     29.57 o 
  -6   5   5      998.98     1146.97     75.20 o 
  -5   5   5      934.33      921.55     70.69 o 
  -4   5   5     4075.66     3724.46    237.03 o 
  -3   5   5     3706.88     3919.65    145.00 o 
  -2   5   5     2283.83     2612.50    123.26 o 
  -1   5   5     4421.47     4190.36    111.61 o 
   0   5   5     8176.29     8452.13    154.45 o 
   1   5   5     2598.71     2672.81     78.96 o 
   2   5   5      727.00      651.37     47.00 o 
   3   5   5      582.98      599.76     48.64 o 
   4   5   5     2467.97     2609.42    108.34 o 
   5   5   5     2500.06     2396.44     86.66 o 
   6   5   5     2353.46     2022.32     84.67 o 
   7   5   5     1631.56     1549.14     90.14 o 
   8   5   5      724.14      835.47     67.68 o 
   9   5   5     6112.11     6373.79    158.48 o 
  10   5   5      366.99      373.38     71.31 o 
  11   5   5      188.77      170.28     55.80 o 
  12   5   5       48.72      -16.54     56.55 o 
  13   5   5       21.30       51.14     61.82 o 
  14   5   5      628.26      704.61    116.04 o 
  15   5   5     3377.98     3576.22    155.81 o 
  16   5   5      215.52      118.22     74.67 o 
  17   5   5      903.66     1025.86    119.21 o 
  18   5   5       33.78      -31.69     90.25 o 
  19   5   5      157.04      -29.92     99.20 o 
  20   5   5      111.75       81.42    103.28 o 
 -23   6   5        1.00      -32.25    258.45 o 
 -22   6   5      335.30      168.00    134.89 o 
 -21   6   5       11.18       40.98    127.99 o 
 -20   6   5       27.18       11.41    118.72 o 
 -19   6   5      125.07      208.71    121.12 o 
 -18   6   5      234.34      124.06    115.75 o 
 -17   6   5       33.12       81.62     99.52 o 
 -16   6   5      624.41      528.15    120.27 o 
 -15   6   5     1176.98     1313.74    142.14 o 
 -14   6   5        8.75       51.74    103.93 o 
 -13   6   5       46.25       86.94     85.64 o 
 -12   6   5       24.22       84.82     60.40 o 
 -11   6   5      250.39      361.00     78.15 o 
 -10   6   5     1387.35     1629.57     99.17 o 
  -9   6   5    10954.53    10800.31    252.36 o 
  -8   6   5     3505.36     3097.57    197.67 o 
  -7   6   5      752.93      715.14     63.73 o 
  -6   6   5      309.92      306.71     64.38 o 
  -5   6   5      490.82      513.76     95.50 o 
  -4   6   5     4988.46     4933.90    431.57 o 
  -3   6   5    15776.23    16706.93    520.66 o 
  -2   6   5     1878.56     1904.38    140.77 o 
  -1   6   5      414.21      442.24     70.01 o 
   0   6   5     2930.62     2994.98     85.95 o 
   1   6   5      221.71      168.90     39.51 o 
   2   6   5     2787.68     2511.32     84.88 o 
   3   6   5     2705.15     2546.55     88.94 o 
   4   6   5     4386.47     4248.64    101.12 o 
   5   6   5      216.24      245.21     58.10 o 
   6   6   5      994.62     1080.91     69.51 o 
   7   6   5       60.06       63.99     49.26 o 
   8   6   5      141.47      180.16     55.07 o 
   9   6   5     1557.02     1539.08     87.50 o 
  10   6   5     1983.42     2251.79    154.10 o 
  11   6   5        0.61       29.21     59.07 o 
  12   6   5        8.10      -52.90     61.96 o 
  13   6   5       30.63      -90.16     60.85 o 
  14   6   5       13.32      -96.48     91.44 o 
  15   6   5       89.31       61.41     71.30 o 
  16   6   5      921.39      976.19    134.97 o 
  17   6   5      209.47      213.35     92.23 o 
  18   6   5        9.90       27.20     86.20 o 
  19   6   5       32.86       53.96    103.47 o 
 -22   7   5      447.37      577.18    170.43 o 
 -21   7   5      129.86       68.52    157.41 o 
 -20   7   5      143.91       90.38    134.08 o 
 -19   7   5      135.84      335.24    129.62 o 
 -18   7   5      512.91      421.04    133.51 o 
 -17   7   5     1042.16     1333.74    160.86 o 
 -16   7   5       83.76      -57.94     97.74 o 
 -15   7   5     2507.40     2385.86    182.14 o 
 -14   7   5     1392.47     1530.50    150.57 o 
 -13   7   5      428.84      272.16    181.74 o 
 -12   7   5       54.37       36.14     85.33 o 
 -11   7   5      205.89      104.01     68.97 o 
 -10   7   5     2818.15     2489.13    233.44 o 
  -9   7   5      123.85      121.69     85.18 o 
  -8   7   5     3613.79     3497.93    170.15 o 
  -7   7   5        0.52        8.24     46.21 o 
  -6   7   5      167.09      264.84     63.05 o 
  -5   7   5     1054.58     1154.03    105.68 o 
  -4   7   5     8774.57     7953.20    193.84 o 
  -3   7   5     1420.17     1412.85    180.91 o 
  -2   7   5     1670.08     1836.93    121.13 o 
  -1   7   5     3402.71     3301.52    246.24 o 
   0   7   5      194.14      167.65     63.53 o 
   1   7   5     1141.30     1124.01     86.37 o 
   2   7   5     3078.56     3134.17    138.89 o 
   3   7   5     1078.94     1233.69     76.18 o 
   4   7   5       37.52        9.69     53.64 o 
   5   7   5    10704.90    10460.57    212.83 o 
   6   7   5     3684.01     3544.60    117.28 o 
   7   7   5      149.54      118.91     87.75 o 
   8   7   5        6.70      102.05     55.11 o 
   9   7   5       11.24      -15.97     54.48 o 
  10   7   5      685.06      811.96     81.88 o 
  11   7   5     2156.60     2183.80    113.73 o 
  12   7   5        3.94       18.04     65.25 o 
  13   7   5      672.17      434.38     82.36 o 
  14   7   5      171.74      138.02     77.94 o 
  15   7   5      291.01      445.97    101.95 o 
  16   7   5     1733.86     1725.25    251.01 o 
  17   7   5       55.12      -47.63     84.48 o 
  18   7   5      435.79      706.31    108.49 o 
 -20   8   5      236.23      192.79    150.00 o 
 -19   8   5        1.25      -92.95    128.66 o 
 -18   8   5      116.99       84.15    127.56 o 
 -17   8   5       38.35       69.68    114.08 o 
 -16   8   5      103.62      136.08    122.00 o 
 -15   8   5      320.99      332.86    214.73 o 
 -14   8   5      524.83      584.91    130.54 o 
 -13   8   5       32.68       96.44    109.70 o 
 -12   8   5      118.82       83.94     91.95 o 
 -11   8   5     1586.90     1303.60    142.08 o 
 -10   8   5      634.24      719.06     91.88 o 
  -9   8   5      197.00      332.96     78.29 o 
  -8   8   5     1145.31     1138.19    101.95 o 
  -7   8   5       16.06       51.19     61.67 o 
  -6   8   5     1920.13     1955.30    114.34 o 
  -5   8   5      374.79      493.73     75.12 o 
  -4   8   5      227.32      141.62     67.01 o 
  -3   8   5     2922.66     2948.07    146.06 o 
  -2   8   5      269.69      368.49    226.01 o 
  -1   8   5     4884.60     4763.48    196.79 o 
   0   8   5        5.75        9.72    102.43 o 
   1   8   5      328.16      422.33    117.31 o 
   2   8   5     3220.03     3144.45    133.79 o 
   3   8   5      196.43      148.62    142.21 o 
   4   8   5      390.29      546.86     80.61 o 
   5   8   5        0.10      -89.34     59.56 o 
   6   8   5       26.78      136.46     68.58 o 
   7   8   5       37.67       22.96     64.51 o 
   8   8   5      660.58      731.96    111.94 o 
   9   8   5       23.44       56.64     73.14 o 
  10   8   5      582.63      743.50    101.22 o 
  11   8   5       86.34       83.00     81.46 o 
  12   8   5       43.55      151.14     88.60 o 
  13   8   5      616.56      734.14    115.43 o 
  14   8   5      118.91      162.83     98.49 o 
  15   8   5      209.02      345.12     94.26 o 
  16   8   5        7.21      -93.25    107.36 o 
  17   8   5        3.14      -22.60    103.64 o 
 -18   9   5      172.47      369.97    146.97 o 
 -17   9   5       58.66      -25.78    125.18 o 
 -16   9   5       23.91      -13.90    115.70 o 
 -15   9   5      140.39      206.84    129.77 o 
 -14   9   5       12.41     -185.61    123.74 o 
 -13   9   5      140.14       67.22    160.16 o 
 -12   9   5      889.53      780.36    148.61 o 
 -11   9   5      327.20      485.43    124.91 o 
 -10   9   5      149.45      -55.87     89.63 o 
  -9   9   5       34.90       48.45     75.75 o 
  -8   9   5      387.21      312.39     84.27 o 
  -7   9   5      808.33      915.01    112.63 o 
  -6   9   5     3459.43     3260.52    148.64 o 
  -5   9   5     1147.62     1125.83    102.77 o 
  -4   9   5        4.15      -62.16     64.49 o 
  -3   9   5      192.16       96.54     70.92 o 
  -2   9   5       84.42       34.90     67.17 o 
  -1   9   5      291.83      227.41     77.11 o 
   0   9   5     5646.39     5658.70    164.09 o 
   1   9   5      847.11      959.29     85.36 o 
   2   9   5      103.21       89.01     72.10 o 
   3   9   5      311.56      377.34    118.88 o 
   4   9   5      842.09      790.76     96.36 o 
   5   9   5       50.19      -38.70     73.27 o 
   6   9   5     3281.24     3389.22    210.61 o 
   7   9   5      162.05      265.53    145.47 o 
   8   9   5       74.53       57.47     80.35 o 
   9   9   5      465.05      484.29    130.08 o 
  10   9   5       19.72      155.93    114.75 o 
  11   9   5       14.16       74.33    118.14 o 
  12   9   5      145.63      145.09    127.43 o 
  13   9   5      554.94      507.42    144.91 o 
  14   9   5      142.16       95.13    145.04 o 
  15   9   5      278.80      364.59    147.75 o 
 -16  10   5       39.55      122.56    209.65 o 
 -15  10   5       69.76      101.44    123.94 o 
 -14  10   5      125.36       26.84    126.12 o 
 -13  10   5     1305.31     1148.11    276.87 o 
 -12  10   5        1.49       42.23    106.97 o 
 -11  10   5       47.52       22.70    111.33 o 
 -10  10   5       57.75      293.95    113.35 o 
  -9  10   5      274.99      330.18    141.04 o 
  -8  10   5      627.43      660.11     94.76 o 
  -7  10   5        5.69      -83.29     68.42 o 
  -6  10   5      935.20      972.29    113.84 o 
  -5  10   5      841.45      926.60     96.60 o 
  -4  10   5       24.23       29.64     70.56 o 
  -3  10   5      261.83      140.26     73.48 o 
  -2  10   5       22.70       32.72     69.94 o 
  -1  10   5      173.33      225.60     71.27 o 
   0  10   5      504.26      613.54     84.12 o 
   1  10   5      730.41      741.24    137.47 o 
   2  10   5      104.01      153.30    106.46 o 
   3  10   5      187.52      269.85    117.44 o 
   4  10   5      982.13      918.52    228.20 o 
   5  10   5      798.83      801.58    149.02 o 
   6  10   5       81.93       58.92    117.03 o 
   7  10   5      128.13       98.32    123.54 o 
   8  10   5       78.50      112.13    221.61 o 
   9  10   5      180.34       54.84    130.70 o 
  10  10   5     1004.77     1139.47    176.09 o 
  11  10   5      291.93      561.96    152.92 o 
  12  10   5      480.19      306.27    143.85 o 
 -13  11   5      535.48      530.63    132.34 o 
 -12  11   5       15.49      -68.62    103.75 o 
 -11  11   5      523.15      616.93    131.81 o 
 -10  11   5        9.01       90.66    104.97 o 
  -9  11   5       93.19       29.34    115.14 o 
  -8  11   5      273.50      179.15    187.11 o 
  -7  11   5     1358.77     1396.20    262.08 o 
  -6  11   5       14.03       68.64     94.90 o 
  -5  11   5     1069.66     1341.32    195.20 o 
  -4  11   5      310.93      276.67    132.35 o 
  -3  11   5       47.10       30.36    114.89 o 
  -2  11   5      423.18      582.57    142.45 o 
  -1  11   5     1279.25     1365.68    139.35 o 
   0  11   5      212.28      316.21    141.45 o 
   1  11   5      343.69      774.14    167.86 o 
   2  11   5       43.63      -61.86    267.54 o 
   3  11   5      246.40      224.18    199.88 o 
   4  11   5      169.88      398.20    146.95 o 
   5  11   5      218.83      264.81    138.10 o 
   6  11   5     1000.74     1086.33    177.04 o 
   7  11   5       37.87      -54.05    126.56 o 
   8  11   5      401.41      494.89    247.58 o 
   9  11   5       16.80      -77.02    244.85 o 
  -7  12   5      181.72      275.85    146.92 o 
  -6  12   5        0.19       54.44    217.61 o 
  -5  12   5      204.67      482.83    153.16 o 
  -4  12   5      129.91      242.24    135.73 o 
  -3  12   5      117.46      103.61    136.58 o 
  -2  12   5       58.72      123.60    110.32 o 
  -1  12   5       14.03       73.82    134.22 o 
   0  12   5      254.17      424.16    156.25 o 
   1  12   5      175.16      107.25    160.98 o 
   2  12   5       22.04       38.62    145.32 o 
   3  12   5        8.02     -107.21    131.79 o 
   4  12   5        3.62       88.88    146.94 o 
 -26   0   6        4.94     -241.25    160.83 o 
 -25   0   6      919.52     1159.18    240.30 o 
 -24   0   6       11.24        8.25    161.94 o 
 -23   0   6      103.91      252.95    161.67 o 
 -22   0   6     4414.02     5139.53    356.64 o 
 -21   0   6     1085.59      888.08    185.03 o 
 -20   0   6      125.91      264.50    149.57 o 
 -19   0   6     1093.45     1127.78    164.68 o 
 -18   0   6      111.22      142.56     95.82 o 
 -17   0   6     1539.21     1448.69    129.19 o 
 -16   0   6     8897.08     8839.82    499.76 o 
 -15   0   6    16763.46    16174.99    326.89 o 
 -14   0   6      539.85      577.91     65.15 o 
 -13   0   6     3413.48     4267.67    132.39 o 
 -12   0   6      352.76      400.61     88.14 o 
 -11   0   6     7709.06     8122.28    184.41 o 
 -10   0   6     3943.36     3571.56    107.31 o 
  -9   0   6    48072.94    47105.62    758.81 o 
  -8   0   6     6497.48     6295.48    139.30 o 
  -7   0   6    16678.91    18170.76    361.64 o 
  -6   0   6    49024.15    53594.21    842.71 o 
  -5   0   6    47950.97    51008.83    978.97 o 
  -4   0   6   134060.81   135116.34   2510.85 o 
  -3   0   6    49955.08    48827.96    935.20 o 
  -2   0   6      316.74      227.26     53.89 o 
  -1   0   6    24808.86    26390.46    523.68 o 
   0   0   6    11256.45    12062.16    262.93 o 
   1   0   6      122.15       74.19     60.76 o 
   2   0   6    38829.54    36692.98    717.30 o 
   3   0   6    13779.69    13064.47    289.50 o 
   4   0   6    28795.34    26431.79    537.13 o 
   5   0   6     1668.77     1738.06     92.51 o 
   6   0   6     8369.52     8596.64    217.26 o 
   7   0   6     2273.28     2284.45    103.15 o 
   8   0   6      326.42      464.33    153.28 o 
   9   0   6    10675.80    10357.93    263.75 o 
  10   0   6     7673.89     7548.52    238.68 o 
  11   0   6     4214.01     3881.53    237.85 o 
  12   0   6      614.64      676.38    138.59 o 
  13   0   6       74.24      109.70    110.25 o 
  15   0   6       44.82       36.84    129.50 o 
  16   0   6       62.36      -61.04    126.76 o 
  17   0   6     1873.75     2031.31    244.97 o 
  18   0   6     1952.03     1541.36    231.23 o 
  19   0   6      682.18      467.40    188.05 o 
  20   0   6     2487.22     2425.29    288.14 o 
  21   0   6        5.07      141.60    196.04 o 
  22   0   6       47.34        2.47    198.24 o 
 -26   1   6      303.02      -46.63    283.90 o 
 -25   1   6      130.30      159.22    129.67 o 
 -24   1   6      160.31      102.43    165.11 o 
 -23   1   6      643.16      745.32    117.98 o 
 -22   1   6       93.83      193.18     95.09 o 
 -21   1   6      447.48      574.14    110.28 o 
 -20   1   6        0.74      -45.29     75.89 o 
 -19   1   6      972.68     1011.65    104.93 o 
 -18   1   6        2.80       94.42     71.93 o 
 -17   1   6      345.37      356.27     61.57 o 
 -16   1   6      401.45      510.48     60.51 o 
 -15   1   6       66.77      105.94     47.59 o 
 -14   1   6       69.53       73.01     41.51 o 
 -13   1   6     2346.71     2553.57     88.64 o 
 -12   1   6     1276.58     1351.95     57.44 o 
 -11   1   6      148.74      140.58     32.17 o 
 -10   1   6     1752.48     1835.27     82.07 o 
  -9   1   6     9625.09    10118.30    158.21 o 
  -8   1   6      472.97      394.30     31.08 o 
  -7   1   6       23.81       62.35     19.91 o 
  -6   1   6     6554.51     6831.02     94.80 o 
  -5   1   6     1455.47     1782.44     51.85 o 
  -4   1   6      853.50      823.81     72.35 o 
  -3   1   6    35390.81    36520.66    503.12 o 
  -2   1   6     4952.05     4484.73     87.37 o 
  -1   1   6    18552.19    18006.89    263.67 o 
   0   1   6     3286.92     3613.65    103.03 o 
   1   1   6      513.54      526.17     31.83 o 
   2   1   6       10.21       45.00     22.30 o 
   3   1   6    17634.67    17007.34    230.57 o 
   4   1   6    35540.27    34654.64    437.61 o 
   5   1   6    17815.32    17633.77    243.18 o 
   6   1   6       12.51       51.72     26.18 o 
   7   1   6     1229.71     1135.96     51.66 o 
   8   1   6     4975.69     4862.62    114.26 o 
   9   1   6     4138.57     3900.87    138.46 o 
  10   1   6    14496.04    14061.80    430.27 o 
  11   1   6     4905.05     4834.31    147.63 o 
  12   1   6     2030.02     1820.15    128.70 o 
  13   1   6      133.44      125.81     83.04 o 
  14   1   6     1732.52     1473.82    258.45 o 
  15   1   6     5017.77     4299.15    206.30 o 
  16   1   6     4079.92     4355.03    221.07 o 
  17   1   6     3012.59     2979.24    194.92 o 
  18   1   6     3209.21     3450.17    391.15 o 
  19   1   6       47.38      -17.96    111.35 o 
  20   1   6       97.82      135.09    126.13 o 
  21   1   6      259.62      512.71    146.53 o 
  22   1   6       58.95      205.27    145.23 o 
 -26   2   6        1.07      146.70    148.12 o 
 -25   2   6       39.97      -26.50    102.05 o 
 -24   2   6     1080.83     1181.08    136.81 o 
 -23   2   6      496.36      662.31    116.92 o 
 -22   2   6      122.24       45.43     88.97 o 
 -21   2   6      501.47      628.18    107.07 o 
 -20   2   6      581.91      466.60     96.19 o 
 -19   2   6     1322.20     1287.32    112.51 o 
 -18   2   6     1828.03     1730.80     92.86 o 
 -17   2   6     1373.26     1350.90     96.69 o 
 -16   2   6     4114.06     4142.60    123.99 o 
 -15   2   6     1732.25     1636.99     80.06 o 
 -14   2   6     8217.70     8227.22    172.82 o 
 -13   2   6     1012.16     1194.00     65.56 o 
 -12   2   6     2668.92     2604.08    139.61 o 
 -11   2   6     5697.36     5630.72    175.62 o 
 -10   2   6     2204.93     2097.90    103.10 o 
  -9   2   6      533.58      562.78     41.89 o 
  -8   2   6    18102.95    18276.39    232.62 o 
  -7   2   6     1014.16     1091.57     39.98 o 
  -6   2   6      532.79      598.92     28.54 o 
  -5   2   6    36135.71    34882.45    487.53 o 
  -4   2   6      761.40      483.05     28.99 o 
  -3   2   6      978.65      986.83     38.34 o 
  -2   2   6    20270.80    20925.57    303.58 o 
  -1   2   6    14092.68    13184.21    203.35 o 
   0   2   6      187.10      190.67     25.09 o 
   1   2   6    13789.21    12936.65    180.17 o 
   2   2   6     1661.80     1672.69     75.96 o 
   3   2   6     1220.46     1507.94     58.96 o 
   4   2   6     4404.00     5157.87     95.38 o 
   5   2   6    18200.43    18453.50    290.67 o 
   6   2   6     2777.41     2678.68     85.15 o 
   7   2   6      489.96      472.17     48.97 o 
   8   2   6       37.02      -52.84     36.76 o 
   9   2   6      453.97      539.53     57.03 o 
  10   2   6      370.33      442.87     58.60 o 
  11   2   6    13093.31    13009.02    318.54 o 
  12   2   6       43.37       40.44     53.14 o 
  13   2   6      532.99      605.43     72.67 o 
  14   2   6       89.31      216.81     81.56 o 
  15   2   6      226.21      181.61     98.85 o 
  16   2   6       21.63      146.59    100.41 o 
  17   2   6      871.39      986.62    141.33 o 
  18   2   6      505.91      309.06    155.20 o 
  19   2   6      261.39       65.99    119.79 o 
  20   2   6      198.44      194.29    133.41 o 
  21   2   6      111.75      -20.68    122.96 o 
  22   2   6      199.86      151.43    302.44 o 
 -26   3   6      203.41      192.16    154.75 o 
 -25   3   6       40.59      -95.06    134.04 o 
 -24   3   6     1084.26     1276.08    146.17 o 
 -23   3   6     1178.54     1263.55    162.56 o 
 -22   3   6      349.79      403.46    113.38 o 
 -21   3   6       37.20       54.58     82.27 o 
 -20   3   6      881.37      941.56    111.26 o 
 -19   3   6     1032.27     1032.76    118.58 o 
 -18   3   6       16.84      -13.65     69.98 o 
 -17   3   6     1181.25     1204.71     81.37 o 
 -16   3   6      138.12      112.91     52.41 o 
 -15   3   6      162.27       94.38     47.22 o 
 -14   3   6     4026.68     3911.07    115.19 o 
 -13   3   6    10559.25    10607.96    202.29 o 
 -12   3   6       23.84       55.86     39.47 o 
 -11   3   6     1032.90     1116.33     61.04 o 
 -10   3   6    15438.51    15087.95    249.94 o 
  -9   3   6      114.21       53.16     32.10 o 
  -8   3   6      828.64     1038.49     70.09 o 
  -7   3   6     6105.22     5266.08    100.13 o 
  -6   3   6    14328.40    14013.38    201.26 o 
  -5   3   6     4260.97     4700.48    103.74 o 
  -4   3   6     4960.15     4237.73    319.93 o 
  -3   3   6     1684.43     1689.53     63.38 o 
  -2   3   6     4911.74     4811.80    105.18 o 
  -1   3   6      187.83      127.86     21.85 o 
   0   3   6    48242.43    48246.18    659.02 o 
   1   3   6      573.89      699.48     54.29 o 
   2   3   6    12004.82    12126.17    218.54 o 
   3   3   6     3438.74     3098.29     82.75 o 
   4   3   6     2564.07     2580.59     78.91 o 
   5   3   6      162.86      155.90     37.92 o 
   6   3   6    26755.09    25511.85    390.72 o 
   7   3   6       19.48       18.34     37.50 o 
   8   3   6       14.29       -5.30     41.27 o 
   9   3   6    14168.69    13637.46    251.20 o 
  10   3   6     2402.81     2306.05     96.12 o 
  11   3   6     2450.10     2419.92    148.90 o 
  12   3   6     2457.92     2225.38    105.58 o 
  13   3   6     1935.73     1842.34    161.42 o 
  14   3   6      767.79      887.65     85.61 o 
  15   3   6     2812.85     2816.73    148.56 o 
  16   3   6       61.78      108.16     88.69 o 
  17   3   6       46.99       23.46     89.84 o 
  18   3   6       59.65      -28.64     89.06 o 
  19   3   6      967.99     1067.61    159.28 o 
  20   3   6      524.76      420.46    137.40 o 
  21   3   6       52.41       66.51    135.50 o 
 -25   4   6      133.57       92.57    151.45 o 
 -24   4   6       69.37     -124.93    128.48 o 
 -23   4   6        2.07     -103.19    125.73 o 
 -22   4   6      171.77      -11.58    172.80 o 
 -21   4   6      230.01       82.58    148.34 o 
 -20   4   6       99.92      170.79    145.86 o 
 -19   4   6      131.62      -20.18    174.72 o 
 -18   4   6     1618.51     1499.58    184.76 o 
 -17   4   6      639.76      618.33     88.90 o 
 -16   4   6     5391.20     5228.05    170.75 o 
 -15   4   6      656.91      703.44     65.53 o 
 -14   4   6      287.25      324.45     54.48 o 
 -13   4   6      486.87      458.93     54.19 o 
 -12   4   6     1915.06     1906.26     79.53 o 
 -11   4   6      421.01      581.68     52.86 o 
 -10   4   6     8527.44     8425.43    184.33 o 
  -9   4   6       29.61       65.04     33.41 o 
  -8   4   6     8607.97     8956.02    265.64 o 
  -7   4   6      137.21      152.81     36.01 o 
  -6   4   6      837.59      635.58     65.69 o 
  -5   4   6     8101.94     8191.79    225.67 o 
  -4   4   6     5897.65     5786.81    321.44 o 
  -3   4   6     7691.76     8096.45    324.19 o 
  -2   4   6       12.62       15.41     44.21 o 
  -1   4   6     1691.69     1890.71     55.44 o 
   0   4   6     6357.85     6420.00    134.44 o 
   1   4   6     4164.57     3883.19     90.86 o 
   2   4   6     2282.27     2010.63     68.97 o 
   3   4   6     4525.86     4047.57    100.16 o 
   4   4   6        4.27        4.41     33.07 o 
   5   4   6      385.97      384.43     46.30 o 
   6   4   6     1160.11     1208.13     65.84 o 
   7   4   6     1148.69     1255.53     70.20 o 
   8   4   6     1004.90     1012.42     69.29 o 
   9   4   6      642.27      586.21     62.98 o 
  10   4   6      360.76      339.53     60.02 o 
  11   4   6       47.11      154.54     55.95 o 
  12   4   6     1206.87     1180.77    113.46 o 
  13   4   6       40.71      -57.39     61.61 o 
  14   4   6      960.85      858.16     86.60 o 
  15   4   6       26.93        4.43     67.44 o 
  16   4   6       51.25      -18.24     72.81 o 
  17   4   6      257.80      106.72     96.80 o 
  18   4   6      239.65      164.83    102.91 o 
  19   4   6       27.93      -66.74    101.65 o 
  20   4   6      207.88      170.91    111.69 o 
  21   4   6       68.53      262.68    183.36 o 
 -24   5   6      157.25      110.91    148.72 o 
 -23   5   6      647.60      671.92    162.89 o 
 -22   5   6        4.93      -89.64    117.24 o 
 -21   5   6     1277.60     1292.79    169.30 o 
 -20   5   6       18.93     -161.97    107.98 o 
 -19   5   6       37.11       62.95    179.96 o 
 -18   5   6        8.48      -34.90    103.39 o 
 -17   5   6     5075.28     4828.78    450.41 o 
 -16   5   6      776.10      792.69    251.30 o 
 -15   5   6     1757.84     1882.73    147.93 o 
 -14   5   6     7320.37     7726.97    208.47 o 
 -13   5   6      104.79      104.02     82.15 o 
 -12   5   6     2621.12     2653.57    203.64 o 
 -11   5   6     1549.23     1705.29    193.59 o 
 -10   5   6     3185.59     3084.17    143.31 o 
  -9   5   6    11018.53    11056.44    248.96 o 
  -8   5   6     2363.79     2299.04     90.60 o 
  -7   5   6     3179.81     3045.91    102.00 o 
  -6   5   6      279.41      481.31     78.45 o 
  -5   5   6      265.02      289.01    128.54 o 
  -4   5   6    14756.93    14314.73    479.83 o 
  -3   5   6    15276.17    14901.02    479.55 o 
  -2   5   6     1423.71     1380.24    312.62 o 
  -1   5   6     4460.79     4179.95     92.91 o 
   0   5   6      132.68      165.85     31.78 o 
   1   5   6     1651.13     1435.55     60.23 o 
   2   5   6     3457.91     3194.72    106.68 o 
   3   5   6      605.66      688.33     51.61 o 
   4   5   6     6650.91     6421.34    141.86 o 
   5   5   6     1204.83     1271.57     93.02 o 
   6   5   6      611.84      664.25     66.39 o 
   7   5   6     1896.14     1976.90     87.28 o 
   8   5   6      285.64      316.40     58.85 o 
   9   5   6      156.50      146.29     55.84 o 
  10   5   6     3510.50     3618.68    145.34 o 
  11   5   6     1013.67      966.48     81.09 o 
  12   5   6      295.00      232.93     69.13 o 
  13   5   6       48.11       40.75     83.51 o 
  14   5   6     1474.57     1498.88    105.50 o 
  15   5   6      422.85      622.69    121.32 o 
  16   5   6      674.80      741.62    118.32 o 
  17   5   6       14.31      -98.04     74.59 o 
  18   5   6        2.35      -80.95     98.22 o 
  19   5   6      713.97      962.92    157.53 o 
  20   5   6      440.60      514.92    143.14 o 
 -23   6   6      130.71       89.69    138.75 o 
 -22   6   6       23.20     -117.75    127.72 o 
 -21   6   6      604.18      433.77    146.17 o 
 -20   6   6      247.59      127.45    126.27 o 
 -19   6   6       46.13      -25.92    107.92 o 
 -18   6   6      386.83      445.67    121.03 o 
 -17   6   6      718.86      668.36    129.29 o 
 -16   6   6      254.40       86.32    101.02 o 
 -15   6   6     1445.41     1515.74    200.30 o 
 -14   6   6     4673.37     5020.41    230.36 o 
 -13   6   6     2514.93     2508.89    181.51 o 
 -12   6   6      218.00      112.88     61.26 o 
 -11   6   6       28.06      100.43     61.53 o 
 -10   6   6      265.24      474.50     70.87 o 
  -9   6   6     1882.05     1725.08    127.82 o 
  -8   6   6     2025.19     1988.64     92.56 o 
  -7   6   6      667.43      634.52     80.73 o 
  -6   6   6     2186.40     2305.63    125.45 o 
  -5   6   6     2383.32     2415.96    129.46 o 
  -4   6   6     4930.31     4782.60    178.86 o 
  -3   6   6       41.08      -78.53     52.35 o 
  -2   6   6      538.54      525.68     79.04 o 
  -1   6   6     1940.43     2308.38    101.01 o 
   0   6   6     5241.55     5346.31    152.11 o 
   1   6   6     1853.69     1865.36     80.48 o 
   2   6   6     6703.98     6549.96    143.52 o 
   3   6   6      201.30      196.19     44.57 o 
   4   6   6     1088.25     1061.85     67.15 o 
   5   6   6     9586.79     9145.99    189.55 o 
   6   6   6      135.62       86.49     48.02 o 
   7   6   6     1993.88     2095.58     93.72 o 
   8   6   6       10.77      -77.45     51.63 o 
   9   6   6     2717.69     2794.10    113.02 o 
  10   6   6      299.83      242.52     63.86 o 
  11   6   6      635.53      547.80     87.90 o 
  12   6   6     1095.00      989.40     91.10 o 
  13   6   6      578.29      675.57     85.91 o 
  14   6   6        1.14        1.15     68.38 o 
  15   6   6     3461.63     3773.83    153.65 o 
  16   6   6      276.79      394.80     91.86 o 
  17   6   6       43.05     -116.23     79.67 o 
  18   6   6      310.80      204.29     94.01 o 
  19   6   6       28.71       79.08    141.84 o 
 -22   7   6      227.04      162.27    153.67 o 
 -21   7   6      307.89      331.07    147.64 o 
 -20   7   6      852.70      925.56    201.13 o 
 -19   7   6      699.06      749.98    150.99 o 
 -18   7   6      364.25      349.06    129.05 o 
 -17   7   6      612.46      496.85    201.67 o 
 -16   7   6      566.64      658.71    135.33 o 
 -15   7   6       17.50      -28.18     97.23 o 
 -14   7   6       70.70      -65.68    100.90 o 
 -13   7   6      175.03      217.26     98.95 o 
 -12   7   6      298.11      347.18     75.31 o 
 -11   7   6      599.95      648.05    144.71 o 
 -10   7   6      106.63       10.82     63.14 o 
  -9   7   6      388.36      317.37     75.15 o 
  -8   7   6       51.29       80.71     53.32 o 
  -7   7   6      914.17      904.68     90.88 o 
  -6   7   6     2839.13     2785.91    127.25 o 
  -5   7   6     5097.78     5125.60    195.17 o 
  -4   7   6      342.92      300.32     82.07 o 
  -3   7   6     1013.91     1113.02    174.03 o 
  -2   7   6      141.63      138.54     70.07 o 
  -1   7   6      378.34      415.68     64.84 o 
   0   7   6     3415.51     3553.83    133.50 o 
   1   7   6     1330.06     1269.00    105.40 o 
   2   7   6      297.83      357.27     66.60 o 
   3   7   6       87.26       84.43     65.19 o 
   4   7   6       89.38       18.40     56.68 o 
   5   7   6      147.02      155.32     64.44 o 
   6   7   6     1898.48     1793.43    109.72 o 
   7   7   6      257.11      275.85     70.95 o 
   8   7   6       27.36       40.44     56.36 o 
   9   7   6      137.37      152.59     69.13 o 
  10   7   6      707.73      716.36     83.26 o 
  11   7   6      668.24      587.90     82.61 o 
  12   7   6      192.93      158.51     73.52 o 
  13   7   6        2.86      -99.31     69.33 o 
  14   7   6        0.73       23.37     76.39 o 
  15   7   6        0.82      108.82     84.45 o 
  16   7   6       86.81      223.68    106.91 o 
  17   7   6       76.41       66.30    127.08 o 
 -20   8   6        2.07      -76.90    129.27 o 
 -19   8   6      270.32      152.54    225.19 o 
 -18   8   6      798.56      881.24    165.09 o 
 -17   8   6      759.24      603.92    144.89 o 
 -16   8   6       27.98        3.37    107.87 o 
 -15   8   6      753.84      994.17    245.95 o 
 -14   8   6      156.33      169.02    179.68 o 
 -13   8   6      221.67      203.15    107.09 o 
 -12   8   6     1022.34     1019.06    180.78 o 
 -11   8   6        7.43        6.33     69.62 o 
 -10   8   6        0.56       38.75     71.74 o 
  -9   8   6     5108.85     5156.27    182.89 o 
  -8   8   6     1305.69     1250.26    104.69 o 
  -7   8   6     2113.08     1920.69    115.99 o 
  -6   8   6       31.62      170.73     70.25 o 
  -5   8   6     2491.74     2683.89    143.83 o 
  -4   8   6      341.00      304.00     61.74 o 
  -3   8   6     1723.99     1558.97    140.09 o 
  -2   8   6      329.57      225.34     83.61 o 
  -1   8   6      641.90      746.84    108.98 o 
   0   8   6       24.37       13.09     61.98 o 
   1   8   6    17261.84    17097.50    387.79 o 
   2   8   6     1532.09     1556.04     89.51 o 
   3   8   6       88.38      101.94     66.91 o 
   4   8   6     1892.06     1693.09    233.10 o 
   5   8   6      139.36      236.90     71.39 o 
   6   8   6     1552.83     1669.92    115.11 o 
   7   8   6     2709.10     2694.43    181.21 o 
   8   8   6     1393.57     1534.98    119.58 o 
   9   8   6       26.02       37.11     75.03 o 
  10   8   6      216.20       74.83     80.90 o 
  11   8   6      394.74      518.27     97.99 o 
  12   8   6      640.54      596.89    108.04 o 
  13   8   6      580.90      541.83    126.74 o 
  14   8   6     3749.82     3897.79    191.57 o 
  15   8   6       64.00       25.33     98.88 o 
  16   8   6       76.48       59.09    108.53 o 
 -18   9   6      241.42      359.19    156.31 o 
 -17   9   6        0.96       91.69    185.73 o 
 -16   9   6       69.62        5.57    129.09 o 
 -15   9   6     1117.93     1230.57    165.67 o 
 -14   9   6       84.96     -139.12    105.49 o 
 -13   9   6     4796.01     5374.22    511.04 o 
 -12   9   6       10.72       75.23    105.07 o 
 -11   9   6     1504.19     1296.55    155.00 o 
 -10   9   6      790.57      793.55    110.48 o 
  -9   9   6       89.82      -18.31     73.43 o 
  -8   9   6      327.60      377.62     87.09 o 
  -7   9   6     1601.40     1351.80    116.94 o 
  -6   9   6      147.16      223.32     77.96 o 
  -5   9   6      725.89      793.07     98.64 o 
  -4   9   6      700.12      586.72     93.26 o 
  -3   9   6      349.71      309.37     68.57 o 
  -2   9   6      118.06       58.76    184.36 o 
  -1   9   6      111.38      182.40     76.62 o 
   0   9   6     2834.60     2993.30    126.03 o 
   1   9   6      950.12     1081.11     87.97 o 
   2   9   6      372.81      385.91     82.44 o 
   3   9   6       14.01       54.69     71.18 o 
   4   9   6      680.63      581.83     92.60 o 
   5   9   6        0.76       51.53     76.22 o 
   6   9   6      694.95      888.64    108.36 o 
   7   9   6        5.83       68.82     76.57 o 
   8   9   6     1016.20      974.52    147.20 o 
   9   9   6       42.11      -13.77     82.85 o 
  10   9   6     2828.29     2939.63    181.12 o 
  11   9   6        0.36       59.19     90.19 o 
  12   9   6       35.95      110.21    129.66 o 
  13   9   6      102.52      163.29    141.11 o 
  14   9   6       28.04      -15.24    128.47 o 
 -16  10   6        5.04      -12.47    129.48 o 
 -15  10   6       46.35      147.85    141.72 o 
 -14  10   6      172.26      310.58    137.39 o 
 -13  10   6      162.03      267.71    248.28 o 
 -12  10   6        0.15       12.40    111.20 o 
 -11  10   6        7.37       59.71    111.21 o 
 -10  10   6        9.73       -3.78    108.58 o 
  -9  10   6       55.54       64.37     85.22 o 
  -8  10   6      475.27      386.46    136.12 o 
  -7  10   6      947.73      960.31    124.61 o 
  -6  10   6      671.50      457.88     98.61 o 
  -5  10   6      209.45      221.14     88.96 o 
  -4  10   6      669.40      647.12     91.33 o 
  -3  10   6       28.22       49.05     72.47 o 
  -2  10   6       17.83      -16.60     58.96 o 
  -1  10   6       41.14       59.92     68.41 o 
   0  10   6      368.40      430.81     80.99 o 
   1  10   6       10.81     -105.37     75.99 o 
   2  10   6      156.81      248.52     89.17 o 
   3  10   6      547.27      383.94    140.63 o 
   4  10   6        0.47       22.75    110.07 o 
   5  10   6      406.22      409.66    133.47 o 
   6  10   6      350.16      442.14    135.03 o 
   7  10   6        7.42      -46.36    115.42 o 
   8  10   6      203.25      104.15    124.08 o 
   9  10   6        8.24       83.53    121.58 o 
  10  10   6        2.85     -173.60    164.71 o 
  11  10   6        1.33       82.28    139.87 o 
 -13  11   6      135.10      -18.70    123.58 o 
 -12  11   6      571.19      683.23    141.10 o 
 -11  11   6       16.53     -134.11    103.56 o 
 -10  11   6      311.61      352.19    114.88 o 
  -9  11   6      407.62      427.49    115.87 o 
  -8  11   6       77.11       28.74     84.17 o 
  -7  11   6       36.59      -30.15     82.59 o 
  -6  11   6       28.68        6.38     95.12 o 
  -5  11   6        6.47     -167.30    111.54 o 
  -4  11   6      999.16      977.31    164.73 o 
  -3  11   6      413.99      302.35    130.97 o 
  -2  11   6      150.70       60.25    111.61 o 
  -1  11   6      205.86      484.31    408.57 o 
   0  11   6      725.54      773.45    150.22 o 
   1  11   6      213.10      182.70    135.75 o 
   2  11   6        9.96        0.49    119.63 o 
   3  11   6        8.12       54.55    119.58 o 
   4  11   6       43.52       64.97    178.72 o 
   5  11   6       14.29       89.99    132.87 o 
   6  11   6      894.20      492.57    149.27 o 
   7  11   6      402.46      420.60    150.22 o 
   8  11   6       15.16      -17.73    135.11 o 
  -6  12   6      464.60      393.07    122.99 o 
  -5  12   6      187.25      115.10    140.98 o 
  -4  12   6      254.64      274.36    150.25 o 
  -3  12   6        2.30      -23.56    136.62 o 
  -2  12   6      104.45     -150.93    182.83 o 
  -1  12   6       31.22      -15.95    179.54 o 
   0  12   6      407.85      439.99    219.41 o 
   1  12   6       54.68      136.68    136.84 o 
   2  12   6      195.81      140.22    256.54 o 
 -26   1   7       11.53       80.37    129.35 o 
 -25   1   7       83.37       -1.93    124.12 o 
 -24   1   7       11.98     -192.55    132.12 o 
 -23   1   7      970.26     1072.07    125.63 o 
 -22   1   7      955.57     1106.53    159.33 o 
 -21   1   7       90.70      -65.06     92.19 o 
 -20   1   7       52.44      -12.49     82.52 o 
 -19   1   7     2616.08     2963.39    162.15 o 
 -18   1   7      163.01      127.36     58.66 o 
 -17   1   7     1381.65     1396.70     84.77 o 
 -16   1   7      840.60     1053.75    116.83 o 
 -15   1   7      908.01      947.86    117.79 o 
 -14   1   7       21.56       24.78     39.82 o 
 -13   1   7     5055.98     4898.50    110.01 o 
 -12   1   7     1351.82     1398.85     77.35 o 
 -11   1   7        6.57       -0.48     28.18 o 
 -10   1   7     3068.71     2950.10     75.93 o 
  -9   1   7    14784.46    14285.31    209.40 o 
  -8   1   7       56.42       57.33     22.18 o 
  -7   1   7     2292.14     2280.65     67.75 o 
  -6   1   7      470.61      456.19     33.52 o 
  -5   1   7     3209.46     3212.99     67.07 o 
  -4   1   7      216.05      208.17     26.93 o 
  -3   1   7     7458.69     7052.86    125.49 o 
  -2   1   7     1747.00     1636.55     52.20 o 
  -1   1   7       10.36       30.04     21.22 o 
   0   1   7     3101.60     3001.10     87.48 o 
   1   1   7    13666.82    13866.73    216.87 o 
   2   1   7      616.69      705.52     44.13 o 
   3   1   7     6268.46     6849.73    128.61 o 
   4   1   7    29119.11    30088.82    432.44 o 
   5   1   7     3458.76     3828.16     93.31 o 
   6   1   7     2615.41     2711.16     79.17 o 
   7   1   7      545.66      445.63     43.67 o 
   8   1   7      181.53      357.04     43.46 o 
   9   1   7       13.88       53.95     49.34 o 
  10   1   7    15882.05    15286.72    308.60 o 
  11   1   7     3235.54     3107.65    150.92 o 
  12   1   7        2.32       41.50    115.89 o 
  13   1   7       91.90      158.05     90.48 o 
  14   1   7     2106.34     1960.04    146.48 o 
  15   1   7     1011.76      688.38    117.80 o 
  16   1   7      561.54      498.38    117.72 o 
  17   1   7      112.91       12.77    100.80 o 
  18   1   7      146.64      273.06    122.05 o 
  19   1   7       11.66      -33.24    109.44 o 
  20   1   7     1388.64     1137.90    168.36 o 
  21   1   7      155.49      115.33    133.35 o 
 -26   2   7      186.20       23.51    112.51 o 
 -25   2   7        6.83     -191.31    186.51 o 
 -24   2   7      634.62      615.09    117.76 o 
 -23   2   7      952.91      989.72    217.51 o 
 -22   2   7      315.68      364.20    102.10 o 
 -21   2   7      120.86      215.68    122.00 o 
 -20   2   7       11.45      -79.48    101.67 o 
 -19   2   7      246.47      249.77     69.13 o 
 -18   2   7     1634.37     1809.02     93.85 o 
 -17   2   7      710.12      878.41    102.47 o 
 -16   2   7      769.45      849.61     77.90 o 
 -15   2   7     8148.56     8194.86    177.49 o 
 -14   2   7      545.05      649.04     59.16 o 
 -13   2   7     4145.78     4131.60    113.64 o 
 -12   2   7     2915.69     3143.27    128.04 o 
 -11   2   7       15.40      -41.27     31.85 o 
 -10   2   7     2456.23     2473.04     71.44 o 
  -9   2   7     4761.49     4526.41     95.44 o 
  -8   2   7     2891.70     3213.49     70.78 o 
  -7   2   7     3104.06     3044.52     71.96 o 
  -6   2   7     8921.42     9678.08    148.48 o 
  -5   2   7     2450.81     2348.58     65.00 o 
  -4   2   7     3984.17     3963.82     85.10 o 
  -3   2   7      526.14      592.39     34.24 o 
  -2   2   7     1121.83     1153.44     45.46 o 
  -1   2   7      630.24      879.06     40.49 o 
   0   2   7     4883.34     4890.22     86.97 o 
   1   2   7     1256.88     1259.86     44.15 o 
   2   2   7     2679.89     2521.41     64.06 o 
   3   2   7     2066.15     2080.26     95.57 o 
   4   2   7      907.30      857.50     42.84 o 
   5   2   7      444.56      416.82     35.32 o 
   6   2   7    17488.28    17176.85    246.10 o 
   7   2   7     1200.63     1310.66     67.66 o 
   8   2   7     2776.30     2810.66     96.94 o 
   9   2   7      810.93      983.50     69.63 o 
  10   2   7     4816.24     4929.91    184.49 o 
  11   2   7     5850.96     5890.24    154.37 o 
  12   2   7      155.95      105.43     58.99 o 
  13   2   7      349.25      519.72    133.90 o 
  14   2   7       52.47      -59.88     85.16 o 
  15   2   7       13.72       68.95     93.46 o 
  16   2   7     3472.19     3885.42    215.74 o 
  17   2   7      858.39      649.56    150.81 o 
  18   2   7      439.37      278.26    119.42 o 
  19   2   7      815.48      695.73    220.65 o 
  20   2   7        0.03     -149.01    114.67 o 
  21   2   7       22.05      -78.35    188.20 o 
 -26   3   7      175.94      350.96    158.51 o 
 -25   3   7      119.36       91.60    162.36 o 
 -24   3   7      115.52      260.54    140.66 o 
 -23   3   7       67.34      123.97    123.72 o 
 -22   3   7      157.99       53.92     92.44 o 
 -21   3   7       11.52      -43.76     78.95 o 
 -20   3   7      198.80      116.46     91.66 o 
 -19   3   7       35.82     -101.81     67.87 o 
 -18   3   7     1080.98      973.82     80.17 o 
 -17   3   7     2444.29     2219.79     98.75 o 
 -16   3   7      201.54      156.85     54.20 o 
 -15   3   7      322.14      244.06     55.01 o 
 -14   3   7        9.32        3.80     50.80 o 
 -13   3   7      125.65       73.08     43.51 o 
 -12   3   7      389.38      433.30     50.14 o 
 -11   3   7     4257.25     4484.65    114.35 o 
 -10   3   7     7330.23     7462.37    151.50 o 
  -9   3   7      596.85      529.51     44.73 o 
  -8   3   7     1487.83     1405.69     54.28 o 
  -7   3   7    10043.23    10101.91    176.98 o 
  -6   3   7    11182.74    11452.05    362.57 o 
  -5   3   7      837.42      873.32    105.07 o 
  -4   3   7       27.43       79.92     21.98 o 
  -3   3   7     1589.94     1887.69     54.48 o 
  -2   3   7     7172.02     7350.29    131.99 o 
  -1   3   7     6109.95     5747.05     97.66 o 
   0   3   7     6766.94     6700.20    110.69 o 
   1   3   7     5521.76     5811.24    133.16 o 
   2   3   7      123.28      118.73     26.09 o 
   3   3   7    18556.94    20394.31    277.91 o 
   4   3   7       17.19       40.59     26.47 o 
   5   3   7     8121.63     8033.36    161.01 o 
   6   3   7     6509.16     6333.78    143.54 o 
   7   3   7     1859.31     1943.81     82.55 o 
   8   3   7      176.56      155.01     51.09 o 
   9   3   7     3213.09     3183.26    161.02 o 
  10   3   7      980.36      994.66     96.12 o 
  11   3   7     6432.28     6365.22    165.11 o 
  12   3   7     4524.56     4318.33    141.44 o 
  13   3   7      846.63      760.86     80.86 o 
  14   3   7       63.77      134.69     68.33 o 
  15   3   7       81.95       86.30     86.29 o 
  16   3   7      683.42      745.46    112.50 o 
  17   3   7       32.41      234.65    112.82 o 
  18   3   7      700.26      839.09    150.10 o 
  19   3   7       90.32       16.80    126.15 o 
  20   3   7        0.64       -1.78    132.77 o 
 -25   4   7       60.36      -25.08    140.77 o 
 -24   4   7      626.24      727.23    165.80 o 
 -23   4   7       96.52      -95.96    179.54 o 
 -22   4   7      163.09       95.32    121.05 o 
 -21   4   7     1377.06     1624.23    166.10 o 
 -20   4   7     1711.32     1915.82    273.98 o 
 -19   4   7     2296.69     1802.83    162.14 o 
 -18   4   7     1440.68     1308.70    139.78 o 
 -17   4   7     2953.04     2895.45    232.49 o 
 -16   4   7     1381.69     1538.62    173.22 o 
 -15   4   7      118.13      206.74     62.76 o 
 -14   4   7    15413.50    15879.27    280.27 o 
 -13   4   7       55.82       74.77     47.25 o 
 -12   4   7      706.94      705.80     57.98 o 
 -11   4   7      244.36      277.27     44.78 o 
 -10   4   7      264.92      299.26     43.73 o 
  -9   4   7       50.37      134.66     32.76 o 
  -8   4   7    16688.90    16302.56    239.35 o 
  -7   4   7      779.94      913.64     73.18 o 
  -6   4   7      118.11      222.13     56.53 o 
  -5   4   7     6263.83     6152.02    191.42 o 
  -4   4   7     3578.84     3142.62    132.89 o 
  -3   4   7      162.54      137.16     55.47 o 
  -2   4   7      361.51      317.10     26.53 o 
  -1   4   7     8169.45     7686.10    137.51 o 
   0   4   7     1598.81     1816.30     60.53 o 
   1   4   7     7385.23     7459.60    141.29 o 
   2   4   7    12467.99    12871.19    216.87 o 
   3   4   7      432.11      368.48     42.03 o 
   4   4   7     1665.90     1790.58    138.94 o 
   5   4   7    10205.36     9965.41    191.40 o 
   6   4   7     2140.83     2239.40    108.54 o 
   7   4   7      867.00      853.58     69.96 o 
   8   4   7      401.30      346.85     54.50 o 
   9   4   7     9361.47     9444.39    202.41 o 
  10   4   7      335.79      345.10     62.95 o 
  11   4   7      608.97      536.59     71.27 o 
  12   4   7     2713.84     3050.29    124.03 o 
  13   4   7       64.68       67.32     65.24 o 
  14   4   7      210.54       92.39     69.13 o 
  15   4   7     4339.23     4252.45    155.20 o 
  16   4   7       25.52      -29.66    111.97 o 
  17   4   7        1.94       14.02     89.63 o 
  18   4   7       24.97      -64.61     96.77 o 
  19   4   7     1292.11     1651.11    153.74 o 
  20   4   7        0.67       12.42    120.84 o 
 -24   5   7       83.51     -120.21    141.58 o 
 -23   5   7      692.21      873.11    326.23 o 
 -22   5   7      189.45       44.98    123.55 o 
 -21   5   7       52.18      124.66    120.94 o 
 -20   5   7      274.34      163.53    152.32 o 
 -19   5   7       99.47      -83.94    146.41 o 
 -18   5   7      756.42      793.51    239.89 o 
 -17   5   7       12.35      -37.87     93.26 o 
 -16   5   7     3070.12     3256.51    186.38 o 
 -15   5   7       14.31       16.66     63.71 o 
 -14   5   7     1340.05     1384.23     98.11 o 
 -13   5   7     5243.29     5181.09    169.40 o 
 -12   5   7      199.16      141.45     60.44 o 
 -11   5   7      130.42       84.95     54.66 o 
 -10   5   7     2579.97     2527.56    135.79 o 
  -9   5   7       36.89       -1.17     41.64 o 
  -8   5   7     6292.83     6193.42    165.42 o 
  -7   5   7     1394.91     1257.58     84.40 o 
  -6   5   7      719.13      626.03     88.25 o 
  -5   5   7     5021.40     5288.50    186.42 o 
  -4   5   7     1402.45     1794.27    155.48 o 
  -3   5   7        3.37       -1.81     85.79 o 
  -2   5   7     8619.45     8792.85    209.67 o 
  -1   5   7     2610.32     2524.47     72.53 o 
   0   5   7     9391.27     9071.27    253.37 o 
   1   5   7     3268.76     3220.08    116.33 o 
   2   5   7        5.55       22.23     38.81 o 
   3   5   7     5862.63     5872.88    165.94 o 
   4   5   7     1226.64     1243.56     66.61 o 
   5   5   7    14619.90    13893.22    364.35 o 
   6   5   7     3398.96     3457.39    111.78 o 
   7   5   7      225.10      245.33     54.63 o 
   8   5   7       66.05       43.22     49.42 o 
   9   5   7     1719.02     1977.05    150.33 o 
  10   5   7       13.95       51.57     57.18 o 
  11   5   7     4656.21     5112.29    207.73 o 
  12   5   7     1375.37     1414.16     99.56 o 
  13   5   7     1037.72     1046.74     93.89 o 
  14   5   7      143.07      214.54     76.20 o 
  15   5   7        2.26      128.53     90.00 o 
  16   5   7       64.17       12.34     98.26 o 
  17   5   7      436.38      441.77    111.57 o 
  18   5   7       97.93       68.49     99.13 o 
  19   5   7      408.65      389.38    120.78 o 
 -23   6   7      293.64      307.85    269.86 o 
 -22   6   7     1127.83     1141.00    178.35 o 
 -21   6   7      489.91      243.23    356.89 o 
 -20   6   7      340.62      487.47    136.73 o 
 -19   6   7        2.50      171.16    114.26 o 
 -18   6   7       10.66      -34.93    106.00 o 
 -17   6   7     2512.31     2396.32    334.60 o 
 -16   6   7     1487.13     1840.78    164.16 o 
 -15   6   7     1932.06     1881.03    158.13 o 
 -14   6   7     1661.43     1754.36    115.43 o 
 -13   6   7      650.43      705.59     86.94 o 
 -12   6   7      181.81      151.85     66.62 o 
 -11   6   7        5.61       -5.72     56.58 o 
 -10   6   7      909.47      832.33     93.04 o 
  -9   6   7     2536.58     2507.08    106.40 o 
  -8   6   7        4.11      -51.83     43.53 o 
  -7   6   7      762.55      752.88    105.62 o 
  -6   6   7     1769.58     1709.55     96.83 o 
  -5   6   7      335.83      310.59     78.45 o 
  -4   6   7     7701.65     7658.66    366.68 o 
  -3   6   7      286.15      209.03     69.21 o 
  -2   6   7      133.95      137.78     50.17 o 
  -1   6   7      178.53      150.18     51.31 o 
   0   6   7     3145.39     3120.73    117.94 o 
   1   6   7      678.20      684.61     68.71 o 
   2   6   7       53.67       24.15     48.99 o 
   3   6   7     1053.56     1084.31    127.92 o 
   4   6   7      153.33      178.10     49.19 o 
   5   6   7     2412.48     2642.56    100.01 o 
   6   6   7     1359.85     1280.40    103.85 o 
   7   6   7        0.39       67.58     51.84 o 
   8   6   7      243.06      231.21     60.74 o 
   9   6   7      502.52      644.47     75.11 o 
  10   6   7     1318.08     1224.88    139.61 o 
  11   6   7     1495.95     1562.38    101.86 o 
  12   6   7      172.37      105.04     70.07 o 
  13   6   7      110.81       87.25     72.12 o 
  14   6   7      887.16      683.28     95.00 o 
  15   6   7       47.98       51.00     79.29 o 
  16   6   7      403.32      607.42    183.84 o 
  17   6   7      364.63      330.70     93.05 o 
  18   6   7      150.99      124.66    121.55 o 
 -22   7   7      103.64      176.56    149.24 o 
 -21   7   7       25.92       87.34    141.62 o 
 -20   7   7      189.71       86.12    162.77 o 
 -19   7   7      491.27      528.29    147.08 o 
 -18   7   7      313.17      350.00    129.18 o 
 -17   7   7       31.34      106.26    110.15 o 
 -16   7   7      179.78      170.73    151.22 o 
 -15   7   7      422.65      232.41    124.83 o 
 -14   7   7       57.23       11.00     95.84 o 
 -13   7   7     1400.51     1411.86    132.01 o 
 -12   7   7     1725.90     1515.52    159.42 o 
 -11   7   7      314.95      339.71     77.57 o 
 -10   7   7     2032.18     2111.92    168.81 o 
  -9   7   7     6914.80     6474.58    199.54 o 
  -8   7   7       41.30       70.98     56.17 o 
  -7   7   7       36.81       14.65     58.22 o 
  -6   7   7      154.62      104.05     63.75 o 
  -5   7   7     1118.28      951.38    104.89 o 
  -4   7   7       78.37        9.41     73.18 o 
  -3   7   7    12134.15    11550.07    324.15 o 
  -2   7   7     1876.21     1883.61    103.02 o 
  -1   7   7     6097.78     6174.74    179.05 o 
   0   7   7     3475.65     3329.09    130.12 o 
   1   7   7    13662.57    13209.10    291.61 o 
   2   7   7     1294.55     1387.42     94.11 o 
   3   7   7      117.19       33.20     68.45 o 
   4   7   7     8449.90     8372.01    221.46 o 
   5   7   7      247.22      307.61     70.39 o 
   6   7   7      347.35      444.95     78.54 o 
   7   7   7      456.78      465.30     93.28 o 
   8   7   7       31.33      114.97     67.82 o 
   9   7   7       11.09       61.29     73.47 o 
  10   7   7     4686.19     5005.17    187.27 o 
  11   7   7      198.84      174.19     74.70 o 
  12   7   7      576.11      674.04     92.23 o 
  13   7   7        2.02      -16.49     74.43 o 
  14   7   7     1031.76     1040.53    109.12 o 
  15   7   7      415.38      380.06     97.40 o 
  16   7   7      828.75      782.14    131.44 o 
  17   7   7       37.92      134.18     95.79 o 
 -20   8   7        9.44     -186.64    135.54 o 
 -19   8   7       51.77      228.99    137.72 o 
 -18   8   7      252.74      367.33    135.59 o 
 -17   8   7      337.30      542.96    142.59 o 
 -16   8   7       14.35     -122.99    102.89 o 
 -15   8   7     2078.65     2053.52    197.69 o 
 -14   8   7      178.63      303.35    118.61 o 
 -13   8   7     1539.17     1492.23    154.92 o 
 -12   8   7      165.49      115.98     76.56 o 
 -11   8   7        4.38        0.41     71.63 o 
 -10   8   7     1657.47     1671.60    118.21 o 
  -9   8   7     1068.10      732.82     95.75 o 
  -8   8   7      493.84      438.90     72.03 o 
  -7   8   7      309.22      302.92     78.45 o 
  -6   8   7     1264.23     1253.18    157.67 o 
  -5   8   7      308.76      293.52     74.60 o 
  -4   8   7     2914.26     2873.94    222.16 o 
  -3   8   7      260.49      371.88     94.34 o 
  -2   8   7      142.71       79.39     66.53 o 
  -1   8   7      424.27      386.67     99.63 o 
   0   8   7     1644.37     1897.15    177.89 o 
   1   8   7      748.92      782.13    152.40 o 
   2   8   7     1389.25     1457.04    210.25 o 
   3   8   7       22.89       45.83     65.75 o 
   4   8   7        9.19      -69.68     62.58 o 
   5   8   7     1115.06     1229.19    137.30 o 
   6   8   7      130.53       72.68     72.57 o 
   7   8   7      654.49      588.31     93.85 o 
   8   8   7       96.31       91.21     81.30 o 
   9   8   7       94.56      100.95     83.88 o 
  10   8   7        4.26       36.21     82.38 o 
  11   8   7      307.52      191.45     92.10 o 
  12   8   7       30.48      100.74     92.46 o 
  13   8   7      227.84      236.58    101.71 o 
  14   8   7       70.50      -23.84     97.54 o 
  15   8   7      143.91      114.01    109.82 o 
 -18   9   7       17.79      -59.42    131.52 o 
 -17   9   7        3.26       53.26    124.33 o 
 -16   9   7       46.08      245.50    147.79 o 
 -15   9   7       40.62      -89.07    118.83 o 
 -14   9   7      199.83      306.32    125.95 o 
 -13   9   7     2036.19     2201.10    191.19 o 
 -12   9   7       68.68      -59.13    106.54 o 
 -11   9   7      310.82      221.46    147.59 o 
 -10   9   7       19.79      137.13     86.50 o 
  -9   9   7      346.22      210.30    102.53 o 
  -8   9   7       57.33       59.08     76.87 o 
  -7   9   7      827.26      746.40    100.83 o 
  -6   9   7      224.84      214.66     81.28 o 
  -5   9   7        2.23       20.08     74.38 o 
  -4   9   7       20.48      -83.45     55.63 o 
  -3   9   7        7.81      -56.76     96.22 o 
  -2   9   7       69.92       66.33     72.18 o 
  -1   9   7       40.00       52.54     75.43 o 
   0   9   7     2406.76     2425.43    132.28 o 
   1   9   7      158.96      131.51     74.15 o 
   2   9   7       24.56       -0.35     82.29 o 
   3   9   7      248.74      158.44     82.39 o 
   4   9   7      126.82      113.40     80.01 o 
   5   9   7     1346.42     1356.60    117.30 o 
   6   9   7      215.68      206.26    113.07 o 
   7   9   7      195.75      143.07     79.31 o 
   8   9   7      229.54      353.39     95.23 o 
   9   9   7       76.87       28.63     88.86 o 
  10   9   7      408.42      327.98     99.92 o 
  11   9   7      182.17      204.05    101.19 o 
  12   9   7        3.43       14.39     97.73 o 
  13   9   7       10.93      -25.32    162.08 o 
 -16  10   7      206.61       84.24    136.46 o 
 -15  10   7      604.65      542.42    160.68 o 
 -14  10   7      663.45      585.20    145.11 o 
 -13  10   7     1684.91     1273.86    232.34 o 
 -12  10   7       14.78       34.45    129.92 o 
 -11  10   7      628.81      552.31    142.36 o 
 -10  10   7       35.48      -23.09     83.05 o 
  -9  10   7      130.33       57.80    112.84 o 
  -8  10   7      593.78      531.42    103.71 o 
  -7  10   7      936.40      892.68    110.85 o 
  -6  10   7      155.74      230.76     93.67 o 
  -5  10   7     3105.82     3724.87    360.96 o 
  -4  10   7       26.68       15.16     84.77 o 
  -3  10   7      892.59      676.40    109.60 o 
  -2  10   7       10.35      -79.81     68.51 o 
  -1  10   7      132.54      142.39     76.07 o 
   0  10   7     1517.64     1711.73    129.92 o 
   1  10   7      478.25      606.29    108.60 o 
   2  10   7      266.03      372.05     94.63 o 
   3  10   7      149.03      193.24     89.88 o 
   4  10   7      252.98      109.16     88.80 o 
   5  10   7      330.46      287.37     99.03 o 
   6  10   7     2263.11     2476.36    203.86 o 
   7  10   7       48.32       23.47    120.80 o 
   8  10   7     1733.71     1791.93    190.32 o 
   9  10   7        2.51       -2.11    123.33 o 
  10  10   7      314.25      359.80    144.74 o 
 -12  11   7      132.39       98.00    130.78 o 
 -11  11   7      744.15      515.68    148.14 o 
 -10  11   7       21.56     -113.46    110.67 o 
  -9  11   7       27.15       68.12    119.11 o 
  -8  11   7       18.35      -78.14    132.84 o 
  -7  11   7        0.27      133.84     89.42 o 
  -6  11   7      244.62      147.48     87.38 o 
  -5  11   7      503.06      674.91    104.45 o 
  -4  11   7       21.17       13.23     82.08 o 
  -3  11   7      237.76      341.78    110.68 o 
  -2  11   7      359.37      218.86    192.19 o 
  -1  11   7      141.87     -149.01    158.91 o 
   0  11   7      620.94      450.35    216.65 o 
   1  11   7        1.10      111.35    179.54 o 
   2  11   7      304.94      332.67    137.61 o 
   3  11   7       11.27       88.93    129.39 o 
   4  11   7      286.16      278.87    139.20 o 
   5  11   7       52.48       65.06    137.02 o 
   6  11   7      123.07      -40.94    136.01 o 
   7  11   7        7.74      -92.90    237.43 o 
  -5  12   7        1.21       60.04    140.90 o 
  -4  12   7     1270.88     1136.16    190.17 o 
  -3  12   7        0.80     -206.75    177.33 o 
  -2  12   7       20.60      -97.62    196.85 o 
  -1  12   7      263.47       -6.05    190.81 o 
 -26   0   8     1424.54     1123.71    235.35 o 
 -25   0   8       86.09      397.58    189.15 o 
 -24   0   8      848.71      759.39    203.18 o 
 -23   0   8     1462.17     1492.42    227.38 o 
 -22   0   8      110.14      215.01    157.54 o 
 -21   0   8      278.67      338.19    153.96 o 
 -20   0   8      358.32      563.09    165.78 o 
 -19   0   8     2398.19     2898.49    176.09 o 
 -18   0   8     3879.39     4105.64    197.68 o 
 -17   0   8     3497.93     3894.77    239.28 o 
 -16   0   8      136.32       84.05    131.77 o 
 -15   0   8       12.30       -2.57     66.71 o 
 -14   0   8     3688.34     3511.32    131.61 o 
 -13   0   8     8702.13     8912.44    207.38 o 
 -12   0   8       26.58       27.89     43.01 o 
 -11   0   8      795.24      711.69     59.56 o 
 -10   0   8     3505.41     2863.37     98.05 o 
  -9   0   8      360.00      508.02     56.11 o 
  -8   0   8     9485.05     9736.24    194.03 o 
  -7   0   8      998.04      996.95    102.07 o 
  -6   0   8      200.51      223.32    115.48 o 
  -5   0   8     3114.63     3292.97    115.84 o 
  -4   0   8    33143.06    33212.63    665.60 o 
  -3   0   8    18140.74    17145.70    369.62 o 
  -2   0   8     9272.15     9349.68    226.03 o 
  -1   0   8    10674.58    10501.42    326.12 o 
   0   0   8       10.96       23.43     33.82 o 
   1   0   8       73.12       28.55     96.65 o 
   2   0   8     1158.45     1488.04     79.91 o 
   3   0   8    18246.05    20644.80    440.68 o 
   4   0   8    35486.59    36960.98    743.03 o 
   5   0   8    22733.19    22023.80    559.43 o 
   6   0   8     4048.73     4420.85    151.62 o 
   7   0   8    16267.05    16758.21    385.11 o 
   8   0   8      851.49      960.77     83.25 o 
   9   0   8     1629.00     1733.62    248.41 o 
  10   0   8    24928.00    23411.53    758.93 o 
  11   0   8     2018.55     2165.47    203.18 o 
  12   0   8      225.62      277.15    132.26 o 
  13   0   8     2063.87     2143.75    219.68 o 
  14   0   8     1013.76     1074.49    180.36 o 
  15   0   8      451.55      508.10    171.01 o 
  16   0   8     4570.51     4345.68    324.74 o 
  17   0   8      461.77      759.67    201.53 o 
  18   0   8      823.33      714.02    210.60 o 
  19   0   8      196.71      275.50    182.28 o 
  20   0   8     1828.50     1892.45    282.65 o 
 -26   1   8       41.31      -30.46    123.98 o 
 -25   1   8      114.39      272.01    125.41 o 
 -24   1   8        3.80       93.01    101.04 o 
 -23   1   8      143.64      126.12     97.85 o 
 -22   1   8     2286.61     2417.72    151.16 o 
 -21   1   8      454.23      433.19     94.41 o 
 -20   1   8      825.68      947.73    108.40 o 
 -19   1   8       14.65       98.79     61.84 o 
 -18   1   8      554.68      502.79    116.56 o 
 -17   1   8      580.82      463.78     93.01 o 
 -16   1   8     1664.86     1578.15     92.35 o 
 -15   1   8     6100.86     6174.73    133.43 o 
 -14   1   8     2898.53     2980.64     90.20 o 
 -13   1   8     2814.23     2643.43     81.92 o 
 -12   1   8     4591.74     4615.56    104.96 o 
 -11   1   8       37.95       81.41     31.81 o 
 -10   1   8       29.51       33.91     29.82 o 
  -9   1   8    20583.96    20559.94    261.46 o 
  -8   1   8     2898.80     2645.40     64.00 o 
  -7   1   8    11960.51    11569.83    138.74 o 
  -6   1   8      816.54      951.38     39.75 o 
  -5   1   8     6226.17     6120.27    121.45 o 
  -4   1   8     7750.41     7612.78    137.78 o 
  -3   1   8    15686.46    14549.06    228.57 o 
  -2   1   8    10522.64     9859.39    166.99 o 
  -1   1   8    14207.21    14642.14    306.60 o 
   0   1   8    10590.86    10392.89    175.57 o 
   1   1   8    15509.19    14821.13    234.60 o 
   2   1   8     1561.58     1472.82     84.57 o 
   3   1   8     2181.62     1871.59     65.49 o 
   4   1   8    28451.94    28045.24    411.39 o 
   5   1   8     3908.25     3864.63     97.13 o 
   6   1   8     3168.08     2794.84     85.17 o 
   7   1   8     3730.99     3603.33     98.28 o 
   8   1   8       47.73       14.09     46.65 o 
   9   1   8      581.22      600.81     69.34 o 
  10   1   8     1623.20     1759.00     98.50 o 
  11   1   8       41.80      -11.12     70.63 o 
  12   1   8      316.26      321.30    138.29 o 
  13   1   8      509.28      555.06    110.51 o 
  14   1   8     2616.64     2396.47    163.89 o 
  15   1   8      178.62      169.21    105.48 o 
  16   1   8       37.11       59.17    112.59 o 
  17   1   8       78.94      138.08    111.51 o 
  18   1   8       26.84      -46.51    105.89 o 
  19   1   8       53.06      -68.56    115.90 o 
  20   1   8      185.90      104.41    264.91 o 
 -26   2   8      162.00       64.12    110.59 o 
 -25   2   8        3.12     -149.17     99.45 o 
 -24   2   8      217.57      304.43    107.48 o 
 -23   2   8      408.24      450.06    110.11 o 
 -22   2   8      140.98       56.79     98.60 o 
 -21   2   8      335.62      497.12     95.65 o 
 -20   2   8     1309.63     1192.61     91.26 o 
 -19   2   8       66.57       61.81     59.95 o 
 -18   2   8      264.87      352.27     65.46 o 
 -17   2   8      245.91      213.82     58.77 o 
 -16   2   8      421.16      491.26     60.65 o 
 -15   2   8      522.07      512.89     60.26 o 
 -14   2   8      939.40      874.10     65.17 o 
 -13   2   8     1901.03     1730.12     76.89 o 
 -12   2   8      110.62      128.04     38.07 o 
 -11   2   8     4726.83     4717.82    103.98 o 
 -10   2   8       45.71       85.95     32.26 o 
  -9   2   8     8535.25     9030.54    140.75 o 
  -8   2   8     5378.02     5597.02    127.37 o 
  -7   2   8    12674.37    12316.89    184.38 o 
  -6   2   8     5473.90     5419.47     99.06 o 
  -5   2   8     1247.47     1123.17     49.18 o 
  -4   2   8     3950.39     3760.19    123.47 o 
  -3   2   8      284.54      214.96     29.53 o 
  -2   2   8        4.67       41.30     30.18 o 
  -1   2   8     3573.05     3548.07     85.00 o 
   0   2   8    23058.29    21654.35    287.52 o 
   1   2   8       43.31      113.15     26.46 o 
   2   2   8     5611.31     6694.31    117.44 o 
   3   2   8     3158.95     3531.04     81.38 o 
   4   2   8      233.81      342.30     36.96 o 
   5   2   8     5076.66     4775.04    100.44 o 
   6   2   8    21611.84    20399.81    288.01 o 
   7   2   8     1575.20     1632.44     78.42 o 
   8   2   8      529.59      390.51     56.20 o 
   9   2   8     4737.44     4926.75    135.79 o 
  10   2   8       49.33        7.65     52.33 o 
  11   2   8     7981.94     7871.42    210.09 o 
  12   2   8     4026.06     4324.09    291.75 o 
  13   2   8     1523.73     1589.77    139.95 o 
  14   2   8      103.29       98.62     88.89 o 
  15   2   8     1596.68     1396.08    148.15 o 
  16   2   8      115.35      -15.36    103.00 o 
  17   2   8       55.81      115.97    108.10 o 
  18   2   8      497.79      785.23    233.01 o 
  19   2   8     2224.20     2325.11    259.96 o 
  20   2   8       28.42     -122.77    252.28 o 
 -26   3   8      268.58       27.89    148.96 o 
 -25   3   8      185.06      261.90    143.88 o 
 -24   3   8      339.87      342.60    213.08 o 
 -23   3   8       24.74      164.41    128.41 o 
 -22   3   8        5.79      -40.41    112.60 o 
 -21   3   8      841.68      777.68    134.15 o 
 -20   3   8      254.30      325.48     89.08 o 
 -19   3   8     3131.35     3770.80    279.06 o 
 -18   3   8     4659.60     4631.22    142.14 o 
 -17   3   8      556.87      644.93    119.22 o 
 -16   3   8       92.67       62.18     51.51 o 
 -15   3   8       28.92       42.17     47.81 o 
 -14   3   8     7223.15     7828.26    171.48 o 
 -13   3   8     5509.70     5476.14    136.28 o 
 -12   3   8     2908.36     2909.86     95.93 o 
 -11   3   8     1434.46     1334.45     66.65 o 
 -10   3   8     8443.32     8386.33    149.77 o 
  -9   3   8       35.60      107.72     32.60 o 
  -8   3   8    33638.33    32820.04    479.02 o 
  -7   3   8     4913.13     4494.96     92.50 o 
  -6   3   8       29.60       44.37     26.41 o 
  -5   3   8     7909.13     7983.32    126.17 o 
  -4   3   8     1167.49     1100.31     77.62 o 
  -3   3   8     1162.04     1158.20     48.43 o 
  -2   3   8    12847.11    11546.08    192.56 o 
  -1   3   8    17720.57    17374.94    237.94 o 
   0   3   8     7692.39     7594.52    125.21 o 
   1   3   8     8721.67     8982.92    144.26 o 
   2   3   8     9167.61     9625.49    153.31 o 
   3   3   8     1446.34     1291.99     59.39 o 
   4   3   8     1453.26     1461.68     61.40 o 
   5   3   8    25939.53    25492.05    346.61 o 
   6   3   8      481.85      540.67     55.58 o 
   7   3   8      177.65      164.24     50.73 o 
   8   3   8       94.52       38.30     62.03 o 
   9   3   8        6.34      -68.14     45.42 o 
  10   3   8       14.60      -60.01     50.93 o 
  11   3   8    16552.47    16078.12    300.13 o 
  12   3   8      127.30      271.00     68.12 o 
  13   3   8      476.57      507.19     79.36 o 
  14   3   8     1889.87     1718.49    126.46 o 
  15   3   8      395.05      386.99     94.82 o 
  16   3   8      546.22      435.43    119.83 o 
  17   3   8      171.40      372.12    131.01 o 
  18   3   8      543.57      514.89    136.94 o 
  19   3   8       80.80       40.05    126.91 o 
  20   3   8      240.74      386.64    151.74 o 
 -25   4   8       43.03      155.31    150.01 o 
 -24   4   8       29.13      -33.47    129.66 o 
 -23   4   8       21.06       25.06    129.37 o 
 -22   4   8      145.28       19.73    146.28 o 
 -21   4   8        0.34       -0.52    104.72 o 
 -20   4   8        6.36      -65.73     99.04 o 
 -19   4   8      645.48      519.48    114.45 o 
 -18   4   8     1366.52     1622.25    148.08 o 
 -17   4   8      387.49      457.92    144.29 o 
 -16   4   8        6.10      -15.57     60.87 o 
 -15   4   8       21.58        4.74     60.61 o 
 -14   4   8      258.51      281.96     68.65 o 
 -13   4   8     2010.74     1964.48    104.52 o 
 -12   4   8      678.83      670.14     73.67 o 
 -11   4   8      108.03      179.52     57.87 o 
 -10   4   8      378.57      348.48     52.26 o 
  -9   4   8     1528.35     1418.71     74.89 o 
  -8   4   8       61.06      131.48     42.64 o 
  -7   4   8     1776.22     1778.55    107.70 o 
  -6   4   8     4664.69     4869.89    195.92 o 
  -5   4   8     1875.06     1697.70    150.11 o 
  -4   4   8     2020.49     2049.46     78.99 o 
  -3   4   8      158.13      124.95     23.65 o 
  -2   4   8      129.58      118.94     26.23 o 
  -1   4   8       19.34        1.82     25.56 o 
   0   4   8    12823.22    12309.31    204.71 o 
   1   4   8      891.73      753.85     47.37 o 
   2   4   8     1555.91     1488.86     82.43 o 
   3   4   8     1788.90     1620.43     68.65 o 
   4   4   8     1440.82     1484.29     84.69 o 
   5   4   8       13.37       -0.65     41.29 o 
   6   4   8     3261.75     2999.68    103.37 o 
   7   4   8      675.57      684.84     65.03 o 
   8   4   8     1445.12     1662.06     87.59 o 
   9   4   8      420.82      482.15     95.49 o 
  10   4   8      372.65      447.20     68.66 o 
  11   4   8      482.46      705.43     79.28 o 
  12   4   8        9.43       65.11     64.36 o 
  13   4   8       18.19       90.99     66.41 o 
  14   4   8      634.22      586.36    140.96 o 
  15   4   8       37.60       63.73     84.64 o 
  16   4   8      126.43      -16.76     89.22 o 
  17   4   8      221.00      417.68    119.83 o 
  18   4   8      111.53      217.76    112.75 o 
  19   4   8      207.46      309.34    137.04 o 
 -24   5   8      214.13      328.56    233.71 o 
 -23   5   8        1.97     -150.11    124.32 o 
 -22   5   8      797.46      628.78    148.57 o 
 -21   5   8       28.92      -99.28    108.61 o 
 -20   5   8       74.96       93.68    109.73 o 
 -19   5   8     1832.38     1763.54    161.91 o 
 -18   5   8      520.43      476.86    177.07 o 
 -17   5   8      662.79      662.71    120.15 o 
 -16   5   8      759.90      811.14     92.43 o 
 -15   5   8     1651.95     1650.47    109.15 o 
 -14   5   8      680.98      567.58     80.29 o 
 -13   5   8       19.20       30.61     61.15 o 
 -12   5   8     3502.20     3319.26    158.36 o 
 -11   5   8       20.68       46.64     55.95 o 
 -10   5   8       14.10       85.46     48.13 o 
  -9   5   8     5137.67     5147.63    151.22 o 
  -8   5   8      441.87      331.62     54.86 o 
  -7   5   8        0.29      -60.12     40.08 o 
  -6   5   8       71.23       26.99    113.56 o 
  -5   5   8     1697.16     1591.42    111.99 o 
  -4   5   8      100.53       61.94     87.84 o 
  -3   5   8     4557.30     4327.26    127.93 o 
  -2   5   8       11.84       93.64     44.62 o 
  -1   5   8      317.19      263.46     48.07 o 
   0   5   8     2404.06     2560.37     98.50 o 
   1   5   8     4333.95     3947.38    100.01 o 
   2   5   8     2654.98     2532.00     84.80 o 
   3   5   8     4404.31     4488.64    156.26 o 
   4   5   8     4928.33     5123.92    137.27 o 
   5   5   8     2111.41     2007.86     85.78 o 
   6   5   8      684.39      749.95     81.20 o 
   7   5   8       71.98      129.64     55.19 o 
   8   5   8      997.33     1002.43     76.63 o 
   9   5   8     1966.93     1889.72     99.09 o 
  10   5   8     1223.60     1193.56    128.42 o 
  11   5   8     1457.62     1510.16     99.81 o 
  12   5   8        0.11      -64.92     62.15 o 
  13   5   8      119.95      112.08     69.09 o 
  14   5   8      364.76      338.08     82.42 o 
  15   5   8     2687.58     2944.62    165.50 o 
  16   5   8      338.59      415.50    109.10 o 
  17   5   8       12.32       -4.33     97.83 o 
  18   5   8       64.32       59.36    108.60 o 
 -23   6   8     1360.22     1611.22    234.52 o 
 -22   6   8        0.23        1.38    126.36 o 
 -21   6   8        2.48      -27.39    162.63 o 
 -20   6   8       89.43      -39.72    111.28 o 
 -19   6   8       46.51      150.92    117.44 o 
 -18   6   8      304.27      412.08    129.40 o 
 -17   6   8      802.25      828.10    165.37 o 
 -16   6   8       24.56      141.69    123.45 o 
 -15   6   8      872.69      615.17     87.92 o 
 -14   6   8     1548.93     1824.39    117.61 o 
 -13   6   8     2225.71     2207.07    122.82 o 
 -12   6   8     2820.16     2636.74    281.68 o 
 -11   6   8      978.39     1154.38    121.94 o 
 -10   6   8     3342.65     3360.96    122.74 o 
  -9   6   8      242.86      309.53     71.30 o 
  -8   6   8     3972.87     4065.46    132.98 o 
  -7   6   8      795.16      834.43     84.22 o 
  -6   6   8     6310.56     6309.87    221.49 o 
  -5   6   8     2899.19     2846.77    161.27 o 
  -4   6   8    17117.82    16504.34    414.85 o 
  -3   6   8     1281.84     1294.64     82.90 o 
  -2   6   8     2664.94     2693.69    139.67 o 
  -1   6   8     3554.02     3494.22    123.99 o 
   0   6   8     2131.04     2098.33    101.30 o 
   1   6   8     8913.47     8741.86    213.84 o 
   2   6   8     4049.20     3969.91    194.99 o 
   3   6   8     2677.53     2764.42    150.59 o 
   4   6   8       16.60       95.16     58.17 o 
   5   6   8      319.86      303.49    117.96 o 
   6   6   8      631.93      734.56     69.56 o 
   7   6   8     1161.57     1295.39    155.84 o 
   8   6   8      248.05      230.49     62.83 o 
   9   6   8     1804.66     1954.85    145.85 o 
  10   6   8      521.49      447.20     76.82 o 
  11   6   8      101.23       98.98     68.59 o 
  12   6   8       76.09       89.25     69.61 o 
  13   6   8       83.40       25.99     81.11 o 
  14   6   8      277.61      319.58     90.28 o 
  15   6   8      760.41      797.04    103.86 o 
  16   6   8      113.96      -64.16     83.82 o 
  17   6   8      142.57        2.55    105.82 o 
 -22   7   8      453.74      233.61    153.16 o 
 -21   7   8      212.24       42.04    131.21 o 
 -20   7   8      213.20      190.45    140.01 o 
 -19   7   8       29.66     -150.15    120.35 o 
 -18   7   8        2.06     -127.46    108.98 o 
 -17   7   8        2.75       95.58    181.33 o 
 -16   7   8      197.72      162.35    108.47 o 
 -15   7   8       46.91       56.25    107.11 o 
 -14   7   8      122.29        8.50     72.92 o 
 -13   7   8      280.05      490.37    107.74 o 
 -12   7   8       93.47       43.10     74.84 o 
 -11   7   8      754.34      852.60     93.82 o 
 -10   7   8        5.79       28.01     66.96 o 
  -9   7   8      117.82      114.84     58.78 o 
  -8   7   8      101.84       53.29     56.95 o 
  -7   7   8      374.12      345.03     76.17 o 
  -6   7   8      776.62      664.08    110.27 o 
  -5   7   8      453.94      505.34     93.69 o 
  -4   7   8        9.16        6.07    105.45 o 
  -3   7   8       30.26      -37.16     52.68 o 
  -2   7   8      734.44      749.01     79.04 o 
  -1   7   8      413.75      401.56     71.58 o 
   0   7   8     6619.72     6487.91    184.76 o 
   1   7   8      114.60      101.50     57.71 o 
   2   7   8     1647.31     1742.82    106.98 o 
   3   7   8      899.88      882.83    129.93 o 
   4   7   8        4.64      -21.93     55.70 o 
   5   7   8      981.15      945.74     91.82 o 
   6   7   8     2088.77     2008.57    119.16 o 
   7   7   8      218.03      273.68     76.22 o 
   8   7   8     2008.29     1795.92    119.80 o 
   9   7   8      187.22      256.38     93.42 o 
  10   7   8      242.66      183.98     86.17 o 
  11   7   8       41.32      -26.41     82.99 o 
  12   7   8      134.70      123.37     87.78 o 
  13   7   8      220.28      144.67     96.23 o 
  14   7   8      499.04      349.38    105.98 o 
  15   7   8      285.38      190.93    108.80 o 
  16   7   8      154.95      276.25    170.33 o 
 -20   8   8       11.83       27.36    136.71 o 
 -19   8   8     1105.28     1377.04    191.08 o 
 -18   8   8     1114.94     1083.60    173.32 o 
 -17   8   8       30.38       -3.00    121.81 o 
 -16   8   8      602.67      662.82    143.07 o 
 -15   8   8       63.92       34.06    113.99 o 
 -14   8   8      711.37      814.05    233.01 o 
 -13   8   8     2750.54     3249.61    158.43 o 
 -12   8   8     1912.25     1897.26    130.11 o 
 -11   8   8      835.41      936.40    104.59 o 
 -10   8   8      143.43      209.91     76.74 o 
  -9   8   8      767.65      860.90     86.58 o 
  -8   8   8     1084.83     1057.97     91.52 o 
  -7   8   8      930.59      969.52    103.74 o 
  -6   8   8     1707.99     2066.91    177.60 o 
  -5   8   8      485.86      694.52    175.42 o 
  -4   8   8      155.09      117.39     83.16 o 
  -3   8   8     1656.83     1857.19    221.88 o 
  -2   8   8      119.43      123.62     68.97 o 
  -1   8   8     1899.51     2028.16    265.03 o 
   0   8   8    12301.53    11920.07    341.42 o 
   1   8   8       14.91       10.04     64.69 o 
   2   8   8      216.36      295.72     76.14 o 
   3   8   8     1932.71     2058.42    121.50 o 
   4   8   8     1900.79     1790.25    119.29 o 
   5   8   8      350.91      371.89     81.35 o 
   6   8   8      801.69      829.42    104.64 o 
   7   8   8       40.43        1.75    106.77 o 
   8   8   8      476.35      570.29     99.54 o 
   9   8   8       18.09       44.64     83.35 o 
  10   8   8     3547.55     3507.20    230.38 o 
  11   8   8      167.70      309.67    149.85 o 
  12   8   8        6.16     -107.93     99.45 o 
  13   8   8        2.22      -40.24     95.77 o 
  14   8   8       62.25       27.43    132.78 o 
 -18   9   8      348.00      241.91    138.30 o 
 -17   9   8      280.41      203.17    142.52 o 
 -16   9   8       50.02      -77.36    124.52 o 
 -15   9   8      972.76      858.13    154.66 o 
 -14   9   8       45.93     -142.21     94.81 o 
 -13   9   8      553.38      274.74    121.70 o 
 -12   9   8      107.31      -54.94     83.45 o 
 -11   9   8        1.18      -19.47     81.21 o 
 -10   9   8        7.09      -24.32     76.67 o 
  -9   9   8      805.81      819.15    108.57 o 
  -8   9   8      157.28      266.42     76.94 o 
  -7   9   8      703.06      829.72    127.52 o 
  -6   9   8      157.06       68.86     77.55 o 
  -5   9   8     1438.32     1354.44    236.10 o 
  -4   9   8       13.31      -37.58     87.97 o 
  -3   9   8       71.73       -0.49     88.65 o 
  -2   9   8      430.20      454.45    109.66 o 
  -1   9   8      346.58      237.20    103.38 o 
   0   9   8      470.76      355.93     83.67 o 
   1   9   8     2908.05     2882.27    312.96 o 
   2   9   8      236.65      169.06    143.34 o 
   3   9   8     1301.45     1539.61    147.28 o 
   4   9   8      549.31      481.93     99.20 o 
   5   9   8       75.31       -0.95    107.35 o 
   6   9   8     1321.62     1513.76    126.33 o 
   7   9   8      808.73     1156.11    172.97 o 
   8   9   8      873.71      955.87    141.18 o 
   9   9   8      919.68      787.14    117.11 o 
  10   9   8        1.39       -3.50     92.24 o 
  11   9   8      359.13      439.12    114.70 o 
  12   9   8      617.37      645.68    124.09 o 
 -15  10   8       27.96       32.51    120.50 o 
 -14  10   8     1521.23     1523.70    185.86 o 
 -13  10   8        1.07       21.72    119.34 o 
 -12  10   8      218.58      -32.61    205.93 o 
 -11  10   8      725.04      292.86    127.67 o 
 -10  10   8       93.52      243.61     97.05 o 
  -9  10   8        4.07      -98.54     85.27 o 
  -8  10   8       21.52       25.90     84.74 o 
  -7  10   8      306.06      276.66     98.82 o 
  -6  10   8      153.58      166.18     91.53 o 
  -5  10   8      246.49      314.95     99.06 o 
  -4  10   8      743.42      865.74    118.81 o 
  -3  10   8       34.67      115.88    105.09 o 
  -2  10   8       44.14       79.82    131.84 o 
  -1  10   8      156.83       25.86    102.47 o 
   0  10   8        6.98      160.16    109.75 o 
   1  10   8       49.87      375.90    117.28 o 
   2  10   8     1500.21     1338.69    155.88 o 
   3  10   8       20.60       16.54    111.08 o 
   4  10   8      466.81      649.28    191.90 o 
   5  10   8        9.16      -43.72     88.39 o 
   6  10   8      187.39      126.66    119.40 o 
   7  10   8       25.69      106.82     94.04 o 
   8  10   8      622.42      642.80    151.74 o 
   9  10   8      161.27      249.94    140.74 o 
 -12  11   8        0.31      -48.97    126.38 o 
 -11  11   8      127.84      176.57    133.74 o 
 -10  11   8      272.78      244.80    409.00 o 
  -9  11   8     1120.17     1022.46    132.40 o 
  -8  11   8      818.99      617.61    162.65 o 
  -7  11   8        0.88      -78.37     83.25 o 
  -6  11   8      716.28      802.18    125.00 o 
  -5  11   8      216.31      210.91    104.93 o 
  -4  11   8      539.90      523.79    101.20 o 
  -3  11   8       81.57      142.32     89.92 o 
  -2  11   8       15.46        5.29     94.63 o 
  -1  11   8       12.10      -62.17    106.16 o 
   0  11   8      366.26      344.24    216.65 o 
   1  11   8       94.09      -45.37    184.20 o 
   2  11   8      534.20      941.15    251.57 o 
   3  11   8       18.58      292.27    215.83 o 
   4  11   8      219.98      357.44    225.18 o 
   5  11   8      404.95      335.72    221.60 o 
   6  11   8       69.21      338.19    223.25 o 
 -26   1   9       41.21       76.22    130.38 o 
 -25   1   9       21.92      -34.46    120.65 o 
 -24   1   9      410.00      490.73    114.51 o 
 -23   1   9      467.50      473.73    120.09 o 
 -22   1   9      248.67      381.45     97.36 o 
 -21   1   9        3.97      -48.85     66.03 o 
 -20   1   9        3.65       12.24     64.53 o 
 -19   1   9       21.78       44.10     59.96 o 
 -18   1   9     3083.59     2964.19    116.58 o 
 -17   1   9     1413.98     1475.66     87.30 o 
 -16   1   9     1093.34     1010.72     65.79 o 
 -15   1   9      614.39      606.28     90.68 o 
 -14   1   9     3449.11     3503.80    123.39 o 
 -13   1   9     4033.86     4011.16    124.33 o 
 -12   1   9     3626.87     3556.48     92.71 o 
 -11   1   9     1709.77     1677.59     63.97 o 
 -10   1   9       80.72      134.63     41.15 o 
  -9   1   9    11997.86    12136.07    174.10 o 
  -8   1   9    13500.15    14078.39    225.14 o 
  -7   1   9     9598.81    10005.33    144.26 o 
  -6   1   9     4100.81     3943.86     82.26 o 
  -5   1   9     5539.00     5364.83    113.48 o 
  -4   1   9     9705.24     9530.07    167.74 o 
  -3   1   9     5287.29     5350.36    119.20 o 
  -2   1   9     3624.04     3812.53     92.17 o 
  -1   1   9     3506.80     3497.01    103.83 o 
   0   1   9    11378.66    11647.58    197.41 o 
   1   1   9    16541.77    17353.09    272.82 o 
   2   1   9      553.42      481.16     42.02 o 
   3   1   9       67.85      120.99     36.12 o 
   4   1   9      586.26      621.18     48.52 o 
   5   1   9    16287.65    16212.71    265.08 o 
   6   1   9     9699.13     9097.39    174.11 o 
   7   1   9       65.44       55.56     40.20 o 
   8   1   9       92.64       48.60     53.33 o 
   9   1   9     2793.53     2850.30    157.63 o 
  10   1   9      967.34      886.61    172.52 o 
  11   1   9     2204.06     2113.17    143.67 o 
  12   1   9       63.90      140.55    116.99 o 
  13   1   9       44.10       80.39     85.80 o 
  14   1   9      187.24      199.65    100.67 o 
  15   1   9     1130.73     1160.06    145.17 o 
  16   1   9      228.99      285.68    116.73 o 
  17   1   9      105.73       54.09    109.16 o 
  18   1   9      156.98      220.00    129.86 o 
  19   1   9      871.45      668.43    151.39 o 
  20   1   9       32.04       30.37    132.43 o 
 -26   2   9      104.75      256.43    156.61 o 
 -25   2   9      128.12       23.93    137.34 o 
 -24   2   9      136.67      140.17    101.53 o 
 -23   2   9      306.48      224.45     96.35 o 
 -22   2   9     1321.96     1218.13    122.78 o 
 -21   2   9       35.56       64.09     83.07 o 
 -20   2   9       18.72        4.97     61.43 o 
 -19   2   9     2593.21     2704.90    116.24 o 
 -18   2   9      379.70      392.12     68.49 o 
 -17   2   9       77.31      134.53     59.15 o 
 -16   2   9      405.89      430.16     62.10 o 
 -15   2   9       58.78       92.76     47.99 o 
 -14   2   9       25.22       21.08     43.93 o 
 -13   2   9     2491.68     2468.74     81.98 o 
 -12   2   9       28.27        7.39     33.62 o 
 -11   2   9       11.41        4.45     32.11 o 
 -10   2   9     6164.34     6156.51    113.32 o 
  -9   2   9    32681.36    32870.82    397.72 o 
  -8   2   9     1210.04     1398.62     48.89 o 
  -7   2   9     9591.18     9939.74    143.96 o 
  -6   2   9      422.22      458.14     50.64 o 
  -5   2   9     5194.22     5140.64    116.88 o 
  -4   2   9       24.43      -25.52     26.62 o 
  -3   2   9    13743.85    14107.61    314.50 o 
  -2   2   9     9651.16     9499.21    168.67 o 
  -1   2   9    15804.30    16200.19    282.07 o 
   0   2   9     4755.38     4963.37    110.96 o 
   1   2   9    16907.96    17151.34    272.44 o 
   2   2   9       10.06       24.46     30.88 o 
   3   2   9     1881.20     1992.61     72.27 o 
   4   2   9     8021.87     7249.63    148.38 o 
   5   2   9     2615.12     2527.74     84.17 o 
   6   2   9        4.84       -6.01     64.43 o 
   7   2   9     4788.77     4776.78    201.68 o 
   8   2   9      273.88      336.25     62.41 o 
   9   2   9     2899.77     2794.58    126.06 o 
  10   2   9     2989.56     2943.65    129.18 o 
  11   2   9     1345.53     1419.07    145.24 o 
  12   2   9      779.17      816.48    116.82 o 
  13   2   9       18.90       42.56     85.16 o 
  14   2   9     2388.95     2199.22    251.57 o 
  15   2   9       10.70       53.13    106.06 o 
  16   2   9      636.45      804.98    139.09 o 
  17   2   9        0.03      107.07    116.79 o 
  18   2   9        0.51      172.70    126.39 o 
  19   2   9       28.38      -65.56    116.68 o 
 -26   3   9      114.74       47.78    147.12 o 
 -25   3   9      235.05      320.47    147.62 o 
 -24   3   9        0.27     -190.89    166.91 o 
 -23   3   9       89.10      121.61    121.95 o 
 -22   3   9        3.25       -5.04    127.72 o 
 -21   3   9     1022.35     1093.12    149.01 o 
 -20   3   9     1812.56     1644.48    175.56 o 
 -19   3   9     1199.59     1215.71    156.03 o 
 -18   3   9      214.09      254.21     96.66 o 
 -17   3   9      806.90      876.73     91.26 o 
 -16   3   9      252.93      247.45     58.82 o 
 -15   3   9     1355.70     1284.38     78.05 o 
 -14   3   9     3223.91     3145.57    106.97 o 
 -13   3   9     1031.23      996.53     66.41 o 
 -12   3   9     3093.70     3117.95    170.53 o 
 -11   3   9        4.83      -31.79     35.63 o 
 -10   3   9     1268.54     1233.43     79.10 o 
  -9   3   9       54.95       50.25     30.45 o 
  -8   3   9     4621.78     4456.00    125.00 o 
  -7   3   9      159.50      201.96     34.67 o 
  -6   3   9     2568.30     2567.21     65.13 o 
  -5   3   9      207.51      276.13     35.38 o 
  -4   3   9       19.66       30.03     27.32 o 
  -3   3   9      351.36      364.16     35.78 o 
  -2   3   9     3486.54     3472.93    123.99 o 
  -1   3   9     6429.18     6183.88    117.33 o 
   0   3   9      599.06      589.27     40.22 o 
   1   3   9     6854.77     7144.73    126.78 o 
   2   3   9     1035.43      882.16     47.17 o 
   3   3   9     2489.63     2502.91     93.69 o 
   4   3   9      482.46      666.74     46.17 o 
   5   3   9      138.88       70.48     43.83 o 
   6   3   9     1140.59     1049.61    113.54 o 
   7   3   9      123.79      100.37     51.03 o 
   8   3   9     2001.27     1854.04    165.96 o 
   9   3   9     5554.16     4940.19    143.25 o 
  10   3   9     3392.83     3572.73    212.77 o 
  11   3   9      177.09      276.37     68.41 o 
  12   3   9      874.99      928.80     86.97 o 
  13   3   9       22.56       59.07     96.92 o 
  14   3   9       62.95       13.56    171.70 o 
  15   3   9      288.60      241.25    136.93 o 
  16   3   9       36.44      139.67    105.74 o 
  17   3   9       22.49       65.06    120.17 o 
  18   3   9       58.59      121.58    126.24 o 
  19   3   9      368.91      213.86    135.31 o 
 -25   4   9        0.24       -8.05    143.30 o 
 -24   4   9       35.54       53.43    131.76 o 
 -23   4   9      853.33      849.65    162.01 o 
 -22   4   9      698.29      839.38    219.40 o 
 -21   4   9      145.72       21.62    110.26 o 
 -20   4   9      609.39      392.31    208.69 o 
 -19   4   9     1707.29     1649.39    157.27 o 
 -18   4   9       59.17       29.63     71.54 o 
 -17   4   9     1018.06      940.24     93.33 o 
 -16   4   9      100.90       23.12    102.06 o 
 -15   4   9        7.67      -62.14     65.06 o 
 -14   4   9        2.83      -65.12     55.30 o 
 -13   4   9     6694.87     6455.41    222.94 o 
 -12   4   9     2935.29     3113.43    210.81 o 
 -11   4   9       11.42       42.31     52.83 o 
 -10   4   9     1496.14     1632.67     83.75 o 
  -9   4   9     3104.62     2919.10    105.03 o 
  -8   4   9      343.19      388.42     54.72 o 
  -7   4   9     9350.96     9090.59    258.64 o 
  -6   4   9     1983.21     2068.54    118.09 o 
  -5   4   9     1906.41     1934.32     76.37 o 
  -4   4   9      615.40      620.94     34.77 o 
  -3   4   9     3369.70     3176.37     76.15 o 
  -2   4   9     8515.42     7911.70    143.73 o 
  -1   4   9     1396.55     1220.03     52.37 o 
   0   4   9    22934.13    23084.70    349.44 o 
   1   4   9     3773.05     3878.50    100.11 o 
   2   4   9      193.95      195.95     51.19 o 
   3   4   9      181.81      269.06     45.35 o 
   4   4   9     2509.15     2703.45    122.15 o 
   5   4   9    10902.06    10888.32    211.47 o 
   6   4   9    19798.24    19989.43    335.34 o 
   7   4   9       14.67      148.42     53.16 o 
   8   4   9       63.85      100.47     58.66 o 
   9   4   9     1199.73      997.38     80.49 o 
  10   4   9      581.38      672.77     90.96 o 
  11   4   9    11299.49    11144.97    242.70 o 
  12   4   9     2335.76     2374.51    117.31 o 
  13   4   9     1141.08     1166.21     98.88 o 
  14   4   9      178.38      210.60    102.84 o 
  15   4   9      342.43      350.76    101.31 o 
  16   4   9      469.82      430.17    107.70 o 
  17   4   9      249.92      116.22    119.64 o 
  18   4   9      167.04      213.57    130.31 o 
 -24   5   9      168.71      337.08    156.17 o 
 -23   5   9       20.90      168.56    132.66 o 
 -22   5   9      287.85      573.82    147.38 o 
 -21   5   9       49.96      168.07    120.43 o 
 -20   5   9       28.11       34.84    106.83 o 
 -19   5   9      492.58      612.96    126.59 o 
 -18   5   9      849.26      667.36    124.58 o 
 -17   5   9     1127.13     1125.74    118.03 o 
 -16   5   9      854.44      780.19    102.50 o 
 -15   5   9        2.35       66.33     68.74 o 
 -14   5   9     2272.03     2165.54    119.17 o 
 -13   5   9     2128.71     2164.86    138.75 o 
 -12   5   9      556.81      468.46    113.40 o 
 -11   5   9     1547.10     1334.07    175.22 o 
 -10   5   9       29.85       67.00     49.36 o 
  -9   5   9       22.29       40.28     47.26 o 
  -8   5   9     5581.45     5349.13    171.79 o 
  -7   5   9      340.18      255.15     93.07 o 
  -6   5   9     7879.95     7745.81    246.42 o 
  -5   5   9      178.44      214.56     72.60 o 
  -4   5   9     3922.23     4115.42    123.45 o 
  -3   5   9      143.66      165.28     45.16 o 
  -2   5   9      108.16      188.10     47.26 o 
  -1   5   9     4354.45     4307.16    130.54 o 
   0   5   9      136.88      127.84     49.29 o 
   1   5   9      467.32      425.63     47.78 o 
   2   5   9     2501.77     2429.84     87.23 o 
   3   5   9      146.47      122.75     43.73 o 
   4   5   9       91.39      118.35     46.15 o 
   5   5   9     3308.59     3469.93    112.45 o 
   6   5   9       61.37      121.49     51.92 o 
   7   5   9     2049.46     1754.87     92.65 o 
   8   5   9      573.77      703.64    148.95 o 
   9   5   9     1987.53     2085.53    105.64 o 
  10   5   9      485.42      512.45    155.49 o 
  11   5   9      115.43      220.55     71.83 o 
  12   5   9        5.39       36.95     69.60 o 
  13   5   9      161.90      102.87     76.06 o 
  14   5   9      391.25      429.29     90.29 o 
  15   5   9     1179.26     1104.36    212.61 o 
  16   5   9       13.65      -88.35     92.12 o 
  17   5   9      183.38        5.25    122.23 o 
 -23   6   9      135.99      326.80    329.25 o 
 -22   6   9       86.19      -25.75    131.63 o 
 -21   6   9       18.55        5.53    210.61 o 
 -20   6   9       46.90       54.51    119.80 o 
 -19   6   9      457.21      473.14    137.86 o 
 -18   6   9        3.10       14.05    142.43 o 
 -17   6   9       37.90      -40.67    101.55 o 
 -16   6   9        0.37       54.81     74.86 o 
 -15   6   9      444.54      441.92     85.10 o 
 -14   6   9       32.95       50.20     71.64 o 
 -13   6   9       31.91      142.31     72.80 o 
 -12   6   9      346.56      368.50     79.07 o 
 -11   6   9      127.77       31.31     60.92 o 
 -10   6   9       31.41      -23.89     54.20 o 
  -9   6   9     2049.57     2216.05    104.74 o 
  -8   6   9     1210.94     1344.95    103.04 o 
  -7   6   9     1472.35     1503.15    121.39 o 
  -6   6   9     1412.42     1277.79    175.42 o 
  -5   6   9     2170.71     2053.62    258.59 o 
  -4   6   9      915.02      752.56     99.48 o 
  -3   6   9     3135.29     3266.41    213.93 o 
  -2   6   9     1728.30     1663.97    124.56 o 
  -1   6   9     3251.00     3256.71    120.60 o 
   0   6   9     2709.09     2553.25    120.90 o 
   1   6   9     5273.82     4928.53    210.53 o 
   2   6   9        8.56       26.08     54.09 o 
   3   6   9      481.16      579.19     89.53 o 
   4   6   9     3009.42     2892.56    210.59 o 
   5   6   9     1440.77     1562.30    116.89 o 
   6   6   9      906.81     1088.99     95.46 o 
   7   6   9     5296.11     5239.89    180.28 o 
   8   6   9     1688.95     1641.49    100.36 o 
   9   6   9       11.69      -40.09     63.62 o 
  10   6   9      988.55     1137.28     95.31 o 
  11   6   9      125.75       11.80     68.12 o 
  12   6   9      260.57      285.88     83.57 o 
  13   6   9      546.32      808.71     99.68 o 
  14   6   9     1180.91     1149.71    110.99 o 
  15   6   9      115.26      167.81     89.61 o 
  16   6   9      102.30      171.05    109.41 o 
 -22   7   9      218.95      306.46    159.14 o 
 -21   7   9        1.67        4.17    134.61 o 
 -20   7   9      312.53      348.66    140.13 o 
 -19   7   9        2.51      -12.62    122.04 o 
 -18   7   9     1677.22     1826.37    342.85 o 
 -17   7   9      188.38      222.05    117.94 o 
 -16   7   9        1.05      -79.72    127.02 o 
 -15   7   9      853.89      815.97    103.26 o 
 -14   7   9        3.52       -6.25     72.47 o 
 -13   7   9     1367.28     1379.61    114.05 o 
 -12   7   9      635.50      676.05     93.06 o 
 -11   7   9      259.83      191.24     75.53 o 
 -10   7   9     1331.77     1449.10     97.60 o 
  -9   7   9      654.03      702.96     81.60 o 
  -8   7   9      162.73       12.35     62.21 o 
  -7   7   9     3573.66     3181.50    145.82 o 
  -6   7   9      504.68      508.47     99.46 o 
  -5   7   9     7535.36     7893.19    269.65 o 
  -4   7   9     3480.12     3949.85    223.55 o 
  -3   7   9      853.11      764.23    106.51 o 
  -2   7   9     1449.72     1340.61    191.92 o 
  -1   7   9       26.76      -12.25     72.55 o 
   0   7   9     1277.78     1395.22     96.22 o 
   1   7   9     1838.08     2135.87    237.60 o 
   2   7   9     4550.35     4760.13    161.85 o 
   3   7   9      809.54      702.30     83.59 o 
   4   7   9      319.65      219.76     72.34 o 
   5   7   9      697.92      666.63     86.53 o 
   6   7   9       52.53       41.77     68.53 o 
   7   7   9       28.05       26.48     69.18 o 
   8   7   9      139.28      210.88     80.92 o 
   9   7   9     1201.92     1208.58    117.78 o 
  10   7   9       62.35      -14.26     85.47 o 
  11   7   9      207.22      182.76    104.49 o 
  12   7   9      408.91      517.19    139.53 o 
  13   7   9        5.74     -123.33     91.37 o 
  14   7   9        9.14       72.37    109.08 o 
  15   7   9     1254.92     1497.97    148.13 o 
 -20   8   9      137.60      129.75    166.21 o 
 -19   8   9        7.36      139.15    136.94 o 
 -18   8   9       85.98      182.24    137.55 o 
 -17   8   9       90.05      201.34    128.88 o 
 -16   8   9       35.65      144.01    117.54 o 
 -15   8   9       43.22      107.56    114.38 o 
 -14   8   9      109.26       59.94    113.81 o 
 -13   8   9       69.95      -43.41     78.66 o 
 -12   8   9      870.11      926.72    138.46 o 
 -11   8   9      376.50      273.64     85.12 o 
 -10   8   9      822.14      855.95     90.72 o 
  -9   8   9       39.25       88.34     67.85 o 
  -8   8   9      301.98      270.67     89.98 o 
  -7   8   9      261.72      270.71     82.08 o 
  -6   8   9      400.79      328.77     70.26 o 
  -5   8   9      121.81       -4.02     87.10 o 
  -4   8   9     1434.52     1461.05    140.79 o 
  -3   8   9      193.11      288.48    213.50 o 
  -2   8   9      105.94       68.04    100.08 o 
  -1   8   9     2960.74     2875.97    602.99 o 
   0   8   9      875.61      889.07    119.06 o 
   1   8   9     2118.71     1842.66    153.36 o 
   2   8   9      175.97      275.20     94.93 o 
   3   8   9       97.70       99.08     78.00 o 
   4   8   9       44.57       10.58     71.91 o 
   5   8   9      644.98      837.40    166.85 o 
   6   8   9       49.31        6.46     74.02 o 
   7   8   9      934.71      894.89    110.44 o 
   8   8   9       10.10      202.18     88.86 o 
   9   8   9        2.70       99.57     86.97 o 
  10   8   9      596.45      606.58    109.27 o 
  11   8   9       70.28      163.72    100.62 o 
  12   8   9      219.04      419.73    115.58 o 
  13   8   9      194.43       -7.54     99.88 o 
 -18   9   9       69.83      251.66    145.54 o 
 -17   9   9      168.49      114.15    132.76 o 
 -16   9   9        0.03      159.62    129.67 o 
 -15   9   9        1.20       17.31    116.24 o 
 -14   9   9      590.40      719.85    151.61 o 
 -13   9   9      138.12      -10.80    125.52 o 
 -12   9   9      356.92      283.71     93.43 o 
 -11   9   9       32.16      -13.63    101.90 o 
 -10   9   9      187.31      189.11    106.88 o 
  -9   9   9      147.69       85.28     70.83 o 
  -8   9   9      370.53      323.90     96.30 o 
  -7   9   9       12.91      -41.02     74.13 o 
  -6   9   9       77.04       50.52     78.77 o 
  -5   9   9     1270.16     1295.36    102.48 o 
  -4   9   9      504.34      336.76    110.89 o 
  -3   9   9      659.38      687.21    126.24 o 
  -2   9   9       55.92      118.43    175.97 o 
  -1   9   9      417.07      528.01    120.86 o 
   0   9   9      181.13      185.19    109.66 o 
   1   9   9     2019.35     1980.24    165.52 o 
   2   9   9      133.27      139.06    100.38 o 
   3   9   9     1246.16     1024.22    138.22 o 
   4   9   9       16.73       16.67     99.55 o 
   5   9   9      437.34      624.99    130.93 o 
   6   9   9      184.23      353.69    119.94 o 
   7   9   9      450.60      321.19    124.45 o 
   8   9   9      168.03      111.11    114.54 o 
   9   9   9        3.13      -17.75     87.11 o 
  10   9   9      248.90      556.45    115.77 o 
  11   9   9      262.72      431.51    126.93 o 
 -15  10   9      537.78      274.42    146.29 o 
 -14  10   9        4.42       23.52    139.40 o 
 -13  10   9      421.54      618.22    150.67 o 
 -12  10   9        0.12       39.68    114.84 o 
 -11  10   9     1198.78     1128.82    127.81 o 
 -10  10   9       18.56        7.99     89.89 o 
  -9  10   9     1745.96     1494.16    138.51 o 
  -8  10   9      122.55      205.63     99.85 o 
  -7  10   9        4.17       58.17    148.04 o 
  -6  10   9     1002.59      981.00    157.73 o 
  -5  10   9      100.83      189.54     95.85 o 
  -4  10   9      216.51      224.00     84.94 o 
  -3  10   9     1601.89     1432.59    154.44 o 
  -2  10   9        2.44        8.63    107.87 o 
  -1  10   9       21.48      -23.47    186.27 o 
   0  10   9     1378.01     1440.99    160.12 o 
   1  10   9      919.98      782.69    141.61 o 
   2  10   9      273.38      200.81    276.32 o 
   3  10   9       49.61       74.94    116.32 o 
   4  10   9      420.64      287.97    120.23 o 
   5  10   9        2.74      -87.61    108.40 o 
   6  10   9      221.22      165.48    181.88 o 
   7  10   9      664.00      333.06    133.69 o 
   8  10   9      101.34      210.51    137.48 o 
 -11  11   9      158.29       22.09    132.40 o 
 -10  11   9      329.13      290.81    116.05 o 
  -9  11   9       16.10     -121.22    107.51 o 
  -8  11   9      214.51       61.38    105.36 o 
  -7  11   9      346.54      185.78    107.93 o 
  -6  11   9        9.04       68.19    104.40 o 
  -5  11   9      493.89      685.23    127.81 o 
  -4  11   9      539.86      534.83    123.33 o 
  -3  11   9      553.22      542.45    119.06 o 
  -2  11   9       19.83      -24.49    216.38 o 
  -1  11   9        2.84       34.61    123.57 o 
   0  11   9      115.11       51.94    222.56 o 
   1  11   9      145.85      309.53    136.61 o 
   2  11   9      690.15      545.77    237.27 o 
   3  11   9     1130.02     1209.22    277.70 o 
   4  11   9      187.54      392.63    219.95 o 
 -26   0  10        8.68     -106.69    179.26 o 
 -25   0  10        1.74     -205.65    161.38 o 
 -24   0  10      196.36       13.47    173.49 o 
 -23   0  10        9.64      -48.67    157.53 o 
 -22   0  10      938.49      875.98    186.68 o 
 -21   0  10      580.30      771.22    178.98 o 
 -20   0  10      322.11      391.36     83.57 o 
 -19   0  10       10.25       17.48     70.78 o 
 -18   0  10     6920.09     7256.72    219.10 o 
 -17   0  10      176.43      111.67     87.16 o 
 -16   0  10      239.70      224.64     63.15 o 
 -15   0  10     2074.02     1851.71    169.84 o 
 -14   0  10       40.80      152.13     55.48 o 
 -13   0  10      967.62     1019.61     77.63 o 
 -12   0  10    29282.31    30053.37    526.22 o 
 -11   0  10      645.86      608.10     91.81 o 
 -10   0  10     7526.03     7701.87    155.77 o 
  -9   0  10    48391.31    48983.39    688.62 o 
  -8   0  10     4004.56     3927.85    104.62 o 
  -7   0  10    15554.74    16041.62    370.62 o 
  -6   0  10    26402.07    25630.20    543.89 o 
  -5   0  10    41342.53    40170.27    807.90 o 
  -4   0  10     7699.16     8105.73    287.76 o 
  -3   0  10    16352.57    15204.89    349.08 o 
  -2   0  10      302.52      277.11     53.53 o 
  -1   0  10    19743.20    18473.11    675.75 o 
   0   0  10    13379.23    12519.84    301.17 o 
   1   0  10    39621.89    38047.08    770.30 o 
   2   0  10      429.01      550.89     68.40 o 
   3   0  10      836.15      769.29     81.65 o 
   4   0  10    11584.30    10416.19    272.66 o 
   5   0  10       35.99       24.69     52.62 o 
   6   0  10     3275.67     3374.52    141.99 o 
   7   0  10    16144.04    15466.15    373.29 o 
   8   0  10     1092.89     1080.54    147.36 o 
   9   0  10      634.65      546.59    136.66 o 
  10   0  10       29.15       -2.20    103.38 o 
  11   0  10      408.37      532.57    150.11 o 
  12   0  10       84.78      142.42    122.90 o 
  13   0  10     2661.42     2550.96    236.72 o 
  14   0  10     3918.17     3514.99    274.97 o 
  15   0  10     1122.50     1134.98    197.95 o 
  16   0  10        3.82        6.60    138.30 o 
  17   0  10       95.74        9.90    163.04 o 
  18   0  10      197.22       12.37    172.39 o 
  19   0  10       52.57      135.82    173.77 o 
 -26   1  10      738.06      683.64    156.92 o 
 -25   1  10      285.44      472.37    139.09 o 
 -24   1  10      748.70      876.04    126.44 o 
 -23   1  10       16.80       43.10    144.79 o 
 -22   1  10       26.79       96.06     73.37 o 
 -21   1  10      340.75      328.98     75.82 o 
 -20   1  10      478.41      629.50     80.63 o 
 -19   1  10     1752.42     1821.34    100.17 o 
 -18   1  10      391.32      454.51     68.41 o 
 -17   1  10        3.25      -32.45     45.88 o 
 -16   1  10       62.29       52.25     45.02 o 
 -15   1  10      784.90      740.75     60.19 o 
 -14   1  10       16.96      -38.24     38.13 o 
 -13   1  10     2915.78     2862.68     87.89 o 
 -12   1  10      542.72      552.41     48.22 o 
 -11   1  10      152.52       89.85     46.93 o 
 -10   1  10     7698.12     8171.22    177.01 o 
  -9   1  10     2691.90     3175.82     83.46 o 
  -8   1  10     6499.75     6486.83    170.64 o 
  -7   1  10      566.63      588.39     49.55 o 
  -6   1  10      350.91      348.44     34.29 o 
  -5   1  10     4551.56     4622.68    107.50 o 
  -4   1  10     4211.79     3833.85    110.38 o 
  -3   1  10     5617.23     6569.82    141.02 o 
  -2   1  10     5710.34     5947.81    125.19 o 
  -1   1  10      258.80      257.62     39.00 o 
   0   1  10      443.85      469.80     43.92 o 
   1   1  10      450.50      361.97     43.81 o 
   2   1  10     5168.82     4568.21    111.74 o 
   3   1  10     1601.96     1562.03     79.01 o 
   4   1  10      728.53      651.21     54.35 o 
   5   1  10     2003.77     2128.20     82.09 o 
   6   1  10      920.17     1111.15    112.39 o 
   7   1  10     2423.87     2594.74    216.86 o 
   8   1  10      722.22      779.48     97.09 o 
   9   1  10     1652.17     1749.42    102.58 o 
  10   1  10     2193.89     2079.90    143.17 o 
  11   1  10      228.40       56.98     83.81 o 
  12   1  10     1172.87     1010.01    127.60 o 
  13   1  10     1071.83     1114.23    164.96 o 
  14   1  10      769.37      734.88    123.68 o 
  15   1  10      340.72      251.06    116.82 o 
  16   1  10      350.63      318.69    119.36 o 
  17   1  10       21.72      -34.48    147.23 o 
  18   1  10      505.04      403.51    152.32 o 
  19   1  10        3.82       32.37    123.95 o 
 -26   2  10       28.90      111.04    141.37 o 
 -25   2  10       72.85     -131.79    122.42 o 
 -24   2  10       38.95      -69.07    126.53 o 
 -23   2  10        1.95      115.20    120.55 o 
 -22   2  10      176.79      201.72     95.51 o 
 -21   2  10      336.73      398.11     77.78 o 
 -20   2  10      502.59      484.08     77.54 o 
 -19   2  10     3190.51     3526.85    174.75 o 
 -18   2  10      599.68      581.31     72.82 o 
 -17   2  10      359.45      297.40     63.09 o 
 -16   2  10      593.59      649.64     65.50 o 
 -15   2  10      757.37      758.59     60.46 o 
 -14   2  10     3433.21     3366.13    121.85 o 
 -13   2  10     3062.12     3151.26     93.01 o 
 -12   2  10       27.92       29.18     36.05 o 
 -11   2  10      968.37      956.12     51.03 o 
 -10   2  10     1441.40     1556.66     59.44 o 
  -9   2  10     1719.80     1990.42     64.02 o 
  -8   2  10    25015.44    24463.92    303.40 o 
  -7   2  10    14056.27    14005.63    191.65 o 
  -6   2  10    14909.62    14280.56    238.42 o 
  -5   2  10     5835.78     5711.08    122.96 o 
  -4   2  10      101.45      104.23     32.76 o 
  -3   2  10     1082.20     1349.89     68.83 o 
  -2   2  10    14339.24    14794.22    243.11 o 
  -1   2  10    24146.95    22607.36    345.71 o 
   0   2  10    17417.17    17070.30    275.29 o 
   1   2  10      652.95      863.42     54.12 o 
   2   2  10     7974.30     7955.45    158.16 o 
   3   2  10      601.07      683.35     52.06 o 
   4   2  10      135.81      236.11     44.13 o 
   5   2  10    10914.75    10453.29    196.13 o 
   6   2  10     2598.91     2652.91    111.27 o 
   7   2  10     1128.92     1137.55     85.34 o 
   8   2  10     2170.07     1967.73    105.76 o 
   9   2  10      691.57      692.74     81.04 o 
  10   2  10      269.53      282.48     98.92 o 
  11   2  10     5387.82     5673.90    224.43 o 
  12   2  10      345.49      341.21     99.53 o 
  13   2  10      104.22      124.54     94.38 o 
  14   2  10       92.84       -8.57     96.89 o 
  15   2  10      463.92      470.83    123.81 o 
  16   2  10        2.15      -11.77    110.45 o 
  17   2  10      152.03      186.65    121.62 o 
  18   2  10      485.01      755.83    151.12 o 
 -25   3  10       11.93     -189.70    237.30 o 
 -24   3  10      659.65      684.98    156.89 o 
 -23   3  10      582.59      691.82    154.36 o 
 -22   3  10      877.62      868.65    148.19 o 
 -21   3  10       21.04      -79.88    200.44 o 
 -20   3  10      168.92      225.48     83.64 o 
 -19   3  10       59.52       58.89     73.39 o 
 -18   3  10      964.45      921.11    117.80 o 
 -17   3  10     1861.12     1971.79    150.84 o 
 -16   3  10     1030.25      960.12     90.54 o 
 -15   3  10       35.12      -21.11     58.78 o 
 -14   3  10     6484.30     6335.35    182.73 o 
 -13   3  10     1672.91     1816.11     82.47 o 
 -12   3  10     1059.75      986.33     64.78 o 
 -11   3  10      558.73      466.01     44.52 o 
 -10   3  10     4641.52     4709.81    100.20 o 
  -9   3  10     4095.53     3843.89     88.71 o 
  -8   3  10     2299.71     2514.75     74.46 o 
  -7   3  10     1399.64     1407.62     54.05 o 
  -6   3  10       60.32       95.68     34.09 o 
  -5   3  10     5567.28     5977.39    167.25 o 
  -4   3  10     1175.47     1127.84     83.50 o 
  -3   3  10     6659.69     5995.13    126.34 o 
  -2   3  10     1860.95     1933.16     70.58 o 
  -1   3  10       18.58        8.35     27.99 o 
   0   3  10    14587.03    14957.57    220.56 o 
   1   3  10     2158.80     2095.32     68.00 o 
   2   3  10       76.94       95.45     44.37 o 
   3   3  10     2113.54     2044.70     86.16 o 
   4   3  10      121.76       77.91     35.73 o 
   5   3  10       72.32       19.00     49.02 o 
   6   3  10    14143.85    13865.24    255.31 o 
   7   3  10      239.77      177.23     56.12 o 
   8   3  10      657.96      696.38     70.72 o 
   9   3  10      844.30      845.05     90.12 o 
  10   3  10     6153.06     6109.37    191.77 o 
  11   3  10       58.57       48.32     73.03 o 
  12   3  10     1477.46     1574.88    208.42 o 
  13   3  10     1716.78     1500.82    146.61 o 
  14   3  10      186.39      293.30    113.62 o 
  15   3  10      194.52      217.11    194.52 o 
  16   3  10     1601.01     1797.86    197.69 o 
  17   3  10       23.53     -117.69    119.78 o 
  18   3  10       12.93      100.70    119.72 o 
 -25   4  10       84.30      149.87    139.57 o 
 -24   4  10      114.43       71.65    135.86 o 
 -23   4  10       58.20      -52.66    116.75 o 
 -22   4  10       31.82       29.92    121.54 o 
 -21   4  10       75.90      -81.49    104.87 o 
 -20   4  10      480.93      385.75    116.79 o 
 -19   4  10      782.66      685.09     97.51 o 
 -18   4  10        3.26       24.23     72.14 o 
 -17   4  10      402.21      380.93     78.42 o 
 -16   4  10       68.29       67.63     68.76 o 
 -15   4  10      605.42      760.84    119.81 o 
 -14   4  10      254.31      377.80     73.57 o 
 -13   4  10     2760.87     2761.62    147.30 o 
 -12   4  10       10.82        9.26     62.26 o 
 -11   4  10     6250.33     5959.16    156.26 o 
 -10   4  10        4.89      -19.64     44.27 o 
  -9   4  10      323.65      460.81     59.47 o 
  -8   4  10      292.65      378.17     62.82 o 
  -7   4  10     1429.84     1534.68    111.68 o 
  -6   4  10     2537.84     2514.20    133.44 o 
  -5   4  10      752.05      850.06     91.69 o 
  -4   4  10     1509.39     1577.25    110.42 o 
  -3   4  10      378.40      399.79     44.77 o 
  -2   4  10     1996.66     1986.89     90.05 o 
  -1   4  10     1098.51      961.93     50.90 o 
   0   4  10     5986.55     5893.87    127.12 o 
   1   4  10        9.35      -24.58     35.89 o 
   2   4  10      421.55      456.55     49.85 o 
   3   4  10      803.69      845.52     66.65 o 
   4   4  10      722.56      800.79     71.83 o 
   5   4  10     5491.61     5575.92    143.93 o 
   6   4  10     6759.53     6791.23    163.87 o 
   7   4  10     5289.38     5630.26    154.67 o 
   8   4  10        7.80       43.45     57.40 o 
   9   4  10      764.71      813.98    157.74 o 
  10   4  10      167.52      305.40     71.32 o 
  11   4  10      462.35      621.18     92.93 o 
  12   4  10      126.10       46.65     73.50 o 
  13   4  10        7.38       -0.60     82.19 o 
  14   4  10      121.56      103.35     88.02 o 
  15   4  10      189.85      268.73    120.00 o 
  16   4  10       12.92      -76.52    116.07 o 
  17   4  10      170.50      146.35    126.93 o 
 -24   5  10       26.67      -77.07    127.29 o 
 -23   5  10      190.27      191.01    139.00 o 
 -22   5  10      269.87      185.32    212.40 o 
 -21   5  10       19.80       18.04    118.06 o 
 -20   5  10        0.65     -112.66    109.99 o 
 -19   5  10     1013.62     1052.36    150.40 o 
 -18   5  10      155.77      158.65     81.20 o 
 -17   5  10     1948.90     2093.48    143.81 o 
 -16   5  10     1209.76     1326.84    108.99 o 
 -15   5  10      145.17      285.91     78.24 o 
 -14   5  10      760.65      839.49     91.81 o 
 -13   5  10     1376.33     1275.75    100.06 o 
 -12   5  10      700.08      648.41     82.00 o 
 -11   5  10      629.70      610.43     70.19 o 
 -10   5  10     7380.03     7745.29    245.32 o 
  -9   5  10        3.91      -40.23     48.32 o 
  -8   5  10      618.90      594.48     67.02 o 
  -7   5  10     2524.17     2688.71    147.21 o 
  -6   5  10      886.99      861.05    100.78 o 
  -5   5  10     2219.25     2344.39    195.22 o 
  -4   5  10    18714.58    18418.23    449.73 o 
  -3   5  10      119.18      169.73     72.01 o 
  -2   5  10     2165.87     2240.51    136.41 o 
  -1   5  10      377.44      342.51     86.67 o 
   0   5  10      542.28      545.11     88.76 o 
   1   5  10     1815.66     1867.81    121.15 o 
   2   5  10     3766.73     3723.68    131.18 o 
   3   5  10     2036.33     2234.69    142.51 o 
   4   5  10      467.78      488.30     59.05 o 
   5   5  10     1009.15      917.48    129.21 o 
   6   5  10     6164.60     6234.27    257.84 o 
   7   5  10      153.35       85.75     63.18 o 
   8   5  10     1172.17     1215.08     88.45 o 
   9   5  10     1753.90     1979.90    106.95 o 
  10   5  10      158.84      154.76     70.35 o 
  11   5  10      484.87      454.36     81.13 o 
  12   5  10       78.49       -1.42     73.75 o 
  13   5  10       20.35       51.49     79.10 o 
  14   5  10      891.13      870.40    121.94 o 
  15   5  10      667.59      635.61    117.87 o 
  16   5  10      661.32      706.91    125.33 o 
 -23   6  10      139.04      208.71    143.34 o 
 -22   6  10       10.28      -82.75    120.96 o 
 -21   6  10       66.72      -50.48    108.63 o 
 -20   6  10      133.36      -26.55    112.33 o 
 -19   6  10      136.16       62.61    114.03 o 
 -18   6  10     2381.29     2638.54    457.25 o 
 -17   6  10       33.69       45.84     80.36 o 
 -16   6  10        9.02      -42.76     76.11 o 
 -15   6  10      678.23      824.51    123.43 o 
 -14   6  10      581.39      497.08     87.11 o 
 -13   6  10       85.48      -88.17     91.68 o 
 -12   6  10      322.75      259.97     72.83 o 
 -11   6  10     1232.80     1318.28    124.06 o 
 -10   6  10      605.69      603.68     73.40 o 
  -9   6  10     1091.57     1347.70     91.46 o 
  -8   6  10     5013.99     4359.12    275.90 o 
  -7   6  10     2089.93     2055.91    141.94 o 
  -6   6  10     2589.44     2696.96    156.40 o 
  -5   6  10     4713.08     4228.18    187.82 o 
  -4   6  10      315.17      287.64     86.71 o 
  -3   6  10     2229.70     2393.09    396.20 o 
  -2   6  10       51.14       83.55     72.53 o 
  -1   6  10      293.99      248.39    159.74 o 
   0   6  10     1589.53     1524.51    126.20 o 
   1   6  10     1300.22     1216.78    122.35 o 
   2   6  10     6693.99     5893.82    370.66 o 
   3   6  10      637.51      619.47     95.14 o 
   4   6  10      628.36      583.86    107.62 o 
   5   6  10     2967.10     3063.58    191.80 o 
   6   6  10      212.85      229.53     75.90 o 
   7   6  10        6.01       69.37     68.21 o 
   8   6  10       65.05       68.98     88.97 o 
   9   6  10     2353.08     2050.96    133.53 o 
  10   6  10     1205.01     1424.82    123.91 o 
  11   6  10      426.81      437.08    104.29 o 
  12   6  10      934.99      808.96     99.59 o 
  13   6  10      743.83      629.14     98.24 o 
  14   6  10      304.81      334.96    101.39 o 
  15   6  10     1333.55     1357.21    141.01 o 
 -21   7  10        3.73     -128.67    118.93 o 
 -20   7  10       21.37     -124.38    117.68 o 
 -19   7  10      362.94      151.08    134.25 o 
 -18   7  10      356.60      299.86    148.47 o 
 -17   7  10      274.91      144.24    171.16 o 
 -16   7  10      633.37      807.54    139.38 o 
 -15   7  10      247.76      196.09     85.33 o 
 -14   7  10       54.35      -55.06     71.54 o 
 -13   7  10      478.60      531.24     91.58 o 
 -12   7  10      430.99      430.87     89.23 o 
 -11   7  10      926.29     1074.88    143.58 o 
 -10   7  10     1057.28     1316.28     99.57 o 
  -9   7  10      273.36      426.83     74.51 o 
  -8   7  10     1595.61     1697.64    120.18 o 
  -7   7  10     1861.35     1823.18    143.62 o 
  -6   7  10      732.74      699.13    110.12 o 
  -5   7  10     5684.42     5406.44    224.15 o 
  -4   7  10     2353.77     2816.36    165.80 o 
  -3   7  10     1678.78     1887.35    236.60 o 
  -2   7  10     5235.98     5556.86    523.55 o 
  -1   7  10        3.41     -132.94    102.83 o 
   0   7  10      235.94      246.96     90.00 o 
   1   7  10     2952.12     3023.83    238.81 o 
   2   7  10       66.17      109.81     87.54 o 
   3   7  10     1672.93     2032.14    153.11 o 
   4   7  10     2693.96     2766.59    173.24 o 
   5   7  10      272.14       61.40     90.78 o 
   6   7  10        4.13       33.95     72.89 o 
   7   7  10      660.94      752.05    107.20 o 
   8   7  10       67.01       71.65     77.11 o 
   9   7  10      233.73      130.53     85.24 o 
  10   7  10      175.65      226.10     95.70 o 
  11   7  10      442.55      596.44    166.31 o 
  12   7  10      191.04      163.39     99.39 o 
  13   7  10      162.12      217.21    105.73 o 
  14   7  10      154.49      107.54    112.72 o 
 -20   8  10       63.45      147.60    141.26 o 
 -19   8  10      137.60      -82.92    157.13 o 
 -18   8  10      432.82      518.51    151.12 o 
 -17   8  10       41.07      -58.53    119.81 o 
 -16   8  10      137.26      120.66    125.59 o 
 -15   8  10      108.47       15.71    111.12 o 
 -14   8  10       10.26      -49.43     80.16 o 
 -13   8  10      303.83      267.35     92.73 o 
 -12   8  10      963.49      842.21    108.85 o 
 -11   8  10       73.87       49.43     79.95 o 
 -10   8  10       99.85      113.28     95.40 o 
  -9   8  10     1462.37     1394.16    106.23 o 
  -8   8  10     1158.86     1167.21    118.21 o 
  -7   8  10      573.37      523.12     95.82 o 
  -6   8  10      205.39      196.68    101.85 o 
  -5   8  10      905.93     1163.00    156.31 o 
  -4   8  10       11.59       19.27     91.57 o 
  -3   8  10     1417.81     1422.66    145.61 o 
  -2   8  10     1383.41     1525.59    208.28 o 
  -1   8  10      483.53      457.08    107.07 o 
   0   8  10        0.76     -131.47     87.65 o 
   1   8  10     5171.46     5408.73    310.17 o 
   2   8  10       76.90        3.14     89.73 o 
   3   8  10       28.21       93.94     95.00 o 
   4   8  10      107.05       83.41     97.41 o 
   5   8  10       38.89      180.50    167.72 o 
   6   8  10       31.09       66.82    163.87 o 
   7   8  10      837.11     1048.35    187.79 o 
   8   8  10      633.37      705.85    138.71 o 
   9   8  10        0.05      -17.72    151.90 o 
  10   8  10       79.50       -7.61    113.12 o 
  11   8  10     1305.54     1396.10    140.79 o 
  12   8  10        2.35     -130.58     99.69 o 
 -17   9  10        1.89       87.30    132.66 o 
 -16   9  10      837.18      821.18    162.82 o 
 -15   9  10        7.71       72.87    164.15 o 
 -14   9  10       64.31      114.10    116.16 o 
 -13   9  10      590.09      740.74    131.75 o 
 -12   9  10      189.14      229.72     93.35 o 
 -11   9  10     1888.84     1868.77    138.57 o 
 -10   9  10      210.50      148.74    111.32 o 
  -9   9  10     1041.85     1046.58    105.37 o 
  -8   9  10     1142.20     1214.59    124.68 o 
  -7   9  10       42.07       22.45     81.36 o 
  -6   9  10       60.77      155.77     92.46 o 
  -5   9  10      812.83      913.49    135.32 o 
  -4   9  10      112.06      247.45    112.73 o 
  -3   9  10     2712.14     2886.95    191.60 o 
  -2   9  10        8.56       40.15    101.33 o 
  -1   9  10     2075.15     1913.93    163.31 o 
   0   9  10      711.35      772.53    134.45 o 
   1   9  10       32.65      -80.96    175.55 o 
   2   9  10       31.25      -53.34    212.81 o 
   3   9  10      952.76      827.30    135.35 o 
   4   9  10      440.24      380.76    125.93 o 
   5   9  10     1894.46     2038.48    180.77 o 
   6   9  10      357.17      509.21    138.26 o 
   7   9  10      478.95      653.27    256.25 o 
   8   9  10      447.42      514.42    249.24 o 
   9   9  10        2.09       98.66    178.58 o 
  10   9  10     1228.00     1216.53    175.30 o 
 -14  10  10       63.22       56.14    133.33 o 
 -13  10  10      203.72      100.24    130.46 o 
 -12  10  10       19.88      135.82     97.72 o 
 -11  10  10        8.62      176.38     98.77 o 
 -10  10  10      186.12      140.88     95.65 o 
  -9  10  10       93.94       94.10     82.21 o 
  -8  10  10      108.09       75.04     94.81 o 
  -7  10  10       22.48      167.57     95.49 o 
  -6  10  10      145.85       87.31     97.25 o 
  -5  10  10       28.20      -41.00     93.86 o 
  -4  10  10      148.76       84.16    115.94 o 
  -3  10  10      637.72      746.08    140.83 o 
  -2  10  10      102.90      192.35    114.72 o 
  -1  10  10      150.93      -12.32    103.45 o 
   0  10  10       98.40      145.29    110.61 o 
   1  10  10        0.02       13.71    154.25 o 
   2  10  10      112.57      178.37    118.33 o 
   3  10  10      495.28      597.99    143.02 o 
   4  10  10       20.33      -36.27    148.88 o 
   5  10  10        1.72        2.98    116.88 o 
   6  10  10       57.59      286.60    132.92 o 
   7  10  10      116.02      142.39    130.31 o 
  -9  11  10        1.59       -6.97    101.83 o 
  -8  11  10        1.43       74.64     88.31 o 
  -7  11  10       74.09       48.22    104.85 o 
  -6  11  10       29.58       79.04    103.62 o 
  -5  11  10        3.08     -146.36     97.93 o 
  -4  11  10     1246.71     1446.14    158.67 o 
  -3  11  10        2.90       -5.89    127.65 o 
  -2  11  10       55.33     -109.85    180.91 o 
  -1  11  10        5.32     -103.14    122.67 o 
   0  11  10      104.93      347.63    137.41 o 
   1  11  10      122.44      181.08    128.32 o 
   2  11  10      401.67      736.57    155.63 o 
 -26   1  11      186.97       47.67    122.81 o 
 -25   1  11       52.48       59.14    202.09 o 
 -24   1  11      169.02       68.80    118.19 o 
 -23   1  11      161.08      121.50    144.62 o 
 -22   1  11      306.47      231.66    106.83 o 
 -21   1  11       46.50       46.41     69.77 o 
 -20   1  11      197.58      160.77     69.29 o 
 -19   1  11     1114.40     1026.39    115.39 o 
 -18   1  11      684.85      663.89     67.33 o 
 -17   1  11      463.19      531.56     61.29 o 
 -16   1  11        3.88        8.09     45.18 o 
 -15   1  11       78.68       97.67     45.29 o 
 -14   1  11      418.56      432.51     52.92 o 
 -13   1  11     1815.37     1712.62     72.75 o 
 -12   1  11     2313.22     2481.14    127.41 o 
 -11   1  11      202.97      207.76     37.03 o 
 -10   1  11     2249.03     2221.20     63.48 o 
  -9   1  11     8083.38     8033.54    131.07 o 
  -8   1  11      453.21      402.03     32.77 o 
  -7   1  11     1631.64     1637.16     58.04 o 
  -6   1  11       34.01       48.48     34.84 o 
  -5   1  11     3393.47     3124.24     90.13 o 
  -4   1  11       36.49       71.77     35.61 o 
  -3   1  11    10107.48     9402.16    195.27 o 
  -2   1  11       22.06       36.19     55.80 o 
  -1   1  11     1759.47     1837.00     72.33 o 
   0   1  11     2334.01     2435.20     82.86 o 
   1   1  11    12409.98    11860.68    211.64 o 
   2   1  11       27.07      -19.12     42.50 o 
   3   1  11      115.25      164.62     44.19 o 
   4   1  11     4044.01     4168.66    115.06 o 
   5   1  11      947.19      860.18     63.35 o 
   6   1  11     3326.61     3262.78    261.31 o 
   7   1  11     5746.16     5937.17    173.35 o 
   8   1  11      344.77      358.27     70.73 o 
   9   1  11       27.27       18.26     82.80 o 
  10   1  11      770.98      792.68    111.70 o 
  11   1  11       10.89       41.79     85.26 o 
  12   1  11      308.09      293.86    104.16 o 
  13   1  11       29.27       36.40     95.01 o 
  14   1  11     1303.39     1513.61    201.54 o 
  15   1  11       34.14      -20.70    143.38 o 
  16   1  11      732.52      846.21    142.01 o 
  17   1  11      101.29      139.35    123.12 o 
  18   1  11       38.15       41.09    123.07 o 
 -26   2  11      395.87      529.27    215.28 o 
 -25   2  11       74.85       45.37    187.24 o 
 -24   2  11      802.17      632.85    149.85 o 
 -23   2  11        1.05        9.77    162.91 o 
 -22   2  11       97.19      186.48     84.51 o 
 -21   2  11       20.83      -69.59    114.18 o 
 -20   2  11       59.89      -21.49     63.89 o 
 -19   2  11        3.68      -73.77     72.58 o 
 -18   2  11     1953.64     2112.20    113.15 o 
 -17   2  11      237.28      312.64     62.80 o 
 -16   2  11        0.14      -65.26     43.51 o 
 -15   2  11      402.54      403.79     54.58 o 
 -14   2  11      231.99      315.22     50.13 o 
 -13   2  11     6886.02     6807.58    141.61 o 
 -12   2  11     2294.45     2196.97     78.77 o 
 -11   2  11     3858.70     3708.79     91.25 o 
 -10   2  11      634.11      622.54     46.24 o 
  -9   2  11     2414.60     2520.25     70.85 o 
  -8   2  11     4656.84     4747.25     94.44 o 
  -7   2  11     1268.74     1295.56     63.84 o 
  -6   2  11     4021.57     4001.71    104.91 o 
  -5   2  11    13428.80    12965.89    224.69 o 
  -4   2  11      122.59      196.84     38.85 o 
  -3   2  11     1817.46     1757.60     69.36 o 
  -2   2  11     2307.06     2288.06     80.51 o 
  -1   2  11        0.06      -10.15     35.70 o 
   0   2  11     3360.46     3453.80    131.77 o 
   1   2  11     2478.72     2272.67     95.96 o 
   2   2  11     1160.64     1058.56     63.16 o 
   3   2  11      804.50      825.07     60.06 o 
   4   2  11       28.00      123.04     48.85 o 
   5   2  11     4020.04     3931.73    135.40 o 
   6   2  11     4728.73     4716.09    153.61 o 
   7   2  11       46.69       45.92     61.96 o 
   8   2  11      755.47      675.71     81.52 o 
   9   2  11     1530.63     1575.91    107.61 o 
  10   2  11     2253.36     2078.93    148.61 o 
  11   2  11      646.96      691.35    110.29 o 
  12   2  11      382.18      620.88    116.81 o 
  13   2  11      139.79      -63.64     89.91 o 
  14   2  11      480.53      309.65    119.25 o 
  15   2  11      666.32      468.10    128.14 o 
  16   2  11      499.51      416.45    130.50 o 
  17   2  11       33.85      113.68    115.28 o 
 -25   3  11       36.20      -25.97    135.41 o 
 -24   3  11       42.52      -40.37    120.67 o 
 -23   3  11      445.04      158.60    129.46 o 
 -22   3  11       99.96      168.06    139.95 o 
 -21   3  11      100.56       -6.21     87.97 o 
 -20   3  11       77.80       64.57     82.18 o 
 -19   3  11        2.15       16.79     71.74 o 
 -18   3  11      283.20      193.57     77.21 o 
 -17   3  11     1892.14     1848.50    217.75 o 
 -16   3  11      101.04      171.22     71.34 o 
 -15   3  11      435.75      282.65     70.06 o 
 -14   3  11      163.77      208.81     65.04 o 
 -13   3  11      671.15      645.48    124.28 o 
 -12   3  11       13.85        5.81     41.83 o 
 -11   3  11      647.07      783.72     71.77 o 
 -10   3  11     1440.27     1561.64     74.30 o 
  -9   3  11       92.81      123.19     32.13 o 
  -8   3  11     4052.61     4240.51    100.66 o 
  -7   3  11     6584.17     6039.88    116.92 o 
  -6   3  11     1826.25     1635.70     69.71 o 
  -5   3  11       73.28       56.79     50.60 o 
  -4   3  11      268.69      247.64     39.97 o 
  -3   3  11      549.10      585.59     48.90 o 
  -2   3  11     2442.94     2759.44    117.19 o 
  -1   3  11      462.82      332.77     45.14 o 
   0   3  11    10614.30    10433.55    194.77 o 
   1   3  11      407.61      370.27     41.87 o 
   2   3  11       80.87       79.38     42.49 o 
   3   3  11      556.36      562.91     49.92 o 
   4   3  11       23.16       -7.65     45.09 o 
   5   3  11      496.96      455.43     84.92 o 
   6   3  11     6410.29     6285.28    205.14 o 
   7   3  11      830.12      977.16    102.78 o 
   8   3  11     1496.70     1570.66    108.31 o 
   9   3  11      139.89      212.77     76.90 o 
  10   3  11      427.20      392.78     91.93 o 
  11   3  11      491.72      554.56    113.68 o 
  12   3  11       40.49     -131.33     91.56 o 
  13   3  11      258.48      355.03    110.53 o 
  14   3  11       91.46      221.20    180.51 o 
  15   3  11      128.61      175.21    113.45 o 
  16   3  11       45.41     -184.33    123.88 o 
  17   3  11       31.94      107.70    123.09 o 
 -25   4  11       16.13      169.26    145.72 o 
 -24   4  11       67.26       34.83    128.62 o 
 -23   4  11        4.58      -48.15    119.37 o 
 -22   4  11      369.14      438.52    132.04 o 
 -21   4  11     1411.53     1598.30    167.60 o 
 -20   4  11      148.32       52.07     96.47 o 
 -19   4  11      795.84      891.34    179.38 o 
 -18   4  11      147.47      145.92     93.66 o 
 -17   4  11     3260.52     3224.14    193.77 o 
 -16   4  11        6.04      -92.35     61.57 o 
 -15   4  11       15.03      -89.63     59.75 o 
 -14   4  11     7056.45     7259.32    209.42 o 
 -13   4  11     2974.16     3086.20    258.89 o 
 -12   4  11     1218.44     1102.23     80.40 o 
 -11   4  11     4006.31     3881.85    128.58 o 
 -10   4  11     4216.83     3944.30    221.48 o 
  -9   4  11      898.48      952.56     66.14 o 
  -8   4  11     8209.58     7985.76    249.59 o 
  -7   4  11     1532.19     1161.08    105.16 o 
  -6   4  11     7172.19     6425.46    347.43 o 
  -5   4  11      325.71      323.88     59.40 o 
  -4   4  11    14516.09    13404.28    286.80 o 
  -3   4  11      441.97      482.92     66.23 o 
  -2   4  11     1731.85     1428.43     89.78 o 
  -1   4  11     2382.09     2218.18     82.00 o 
   0   4  11      233.82      252.10     44.71 o 
   1   4  11       68.12      110.58     41.79 o 
   2   4  11    12518.81    12584.15    228.52 o 
   3   4  11     2104.79     2139.69     98.38 o 
   4   4  11     2958.46     2787.79    103.01 o 
   5   4  11     4672.32     4502.62    154.19 o 
   6   4  11     1121.50     1236.05     83.51 o 
   7   4  11      408.85      479.82     69.91 o 
   8   4  11     1347.24     1364.19     93.70 o 
   9   4  11      861.56      915.65     84.57 o 
  10   4  11      927.58      818.37     87.72 o 
  11   4  11      987.63     1022.36     94.57 o 
  12   4  11      853.30      823.92     93.59 o 
  13   4  11      239.86      186.90    109.25 o 
  14   4  11       85.57       99.16    116.64 o 
  15   4  11     1172.42     1309.74    162.58 o 
  16   4  11      279.58      298.89    132.36 o 
 -24   5  11      237.29      226.57    149.01 o 
 -23   5  11      123.99       68.24    135.21 o 
 -22   5  11       14.04       -5.07    168.12 o 
 -21   5  11      158.42      223.46    123.92 o 
 -20   5  11      715.01      537.88    128.57 o 
 -19   5  11      356.27      484.14    135.55 o 
 -18   5  11      586.62      792.72    136.54 o 
 -17   5  11      635.67      552.02    118.83 o 
 -16   5  11        9.25      -17.02     73.57 o 
 -15   5  11       52.75       51.96     88.01 o 
 -14   5  11       26.54      -38.43     64.58 o 
 -13   5  11     1609.31     1763.98    115.79 o 
 -12   5  11      488.80      474.29     69.97 o 
 -11   5  11      339.42      270.69     62.04 o 
 -10   5  11     1245.24     1236.49     88.00 o 
  -9   5  11      973.18     1057.81     80.97 o 
  -8   5  11     1299.45     1430.60    147.10 o 
  -7   5  11      946.15     1160.04    113.63 o 
  -6   5  11      787.28      950.38    255.56 o 
  -5   5  11      718.77      762.65    101.86 o 
  -4   5  11       43.63       10.20     67.78 o 
  -3   5  11     1195.75     1268.07    112.83 o 
  -2   5  11     3623.23     3649.80    176.15 o 
  -1   5  11      946.56      931.14    106.57 o 
   0   5  11    13362.54    13360.59    367.64 o 
   1   5  11      808.38      810.60    108.47 o 
   2   5  11     5354.14     5239.97    211.72 o 
   3   5  11        6.65       44.29     86.12 o 
   4   5  11     1036.56     1170.71    128.27 o 
   5   5  11     3939.30     4401.35    205.15 o 
   6   5  11     3709.01     4204.16    137.39 o 
   7   5  11      474.27      607.32     74.40 o 
   8   5  11     2234.72     2616.10    116.18 o 
   9   5  11      667.99      837.36     87.34 o 
  10   5  11     1156.90     1136.59    102.39 o 
  11   5  11     1180.24     1223.26    103.06 o 
  12   5  11      547.44      470.26     91.50 o 
  13   5  11      379.57      338.30     92.63 o 
  14   5  11      514.33      597.96    115.07 o 
  15   5  11       50.09      246.25    114.13 o 
 -23   6  11       29.98     -182.04    126.23 o 
 -22   6  11        3.02        0.45    128.51 o 
 -21   6  11       24.11       44.85    182.57 o 
 -20   6  11       99.33      137.64    123.98 o 
 -19   6  11      123.93      211.16    160.99 o 
 -18   6  11     1653.53     1892.52    321.95 o 
 -17   6  11       48.27      122.92     85.71 o 
 -16   6  11       61.53       94.62     81.12 o 
 -15   6  11        6.67      112.49     89.83 o 
 -14   6  11      444.02      409.79     84.16 o 
 -13   6  11      786.28      726.06    158.63 o 
 -12   6  11     2604.12     2652.30    160.72 o 
 -11   6  11     1117.30     1069.53    109.73 o 
 -10   6  11      991.55      861.35    120.73 o 
  -9   6  11      301.15      258.39     91.18 o 
  -8   6  11      788.48      755.70    107.67 o 
  -7   6  11     3097.28     2695.93    262.31 o 
  -6   6  11     3281.09     3369.45    193.44 o 
  -5   6  11     4228.32     4478.63    198.36 o 
  -4   6  11        6.05        7.34     88.67 o 
  -3   6  11      976.98      926.65    139.40 o 
  -2   6  11       31.92       65.00     93.89 o 
  -1   6  11        5.77       44.21     77.37 o 
   0   6  11     3675.93     3193.83    173.87 o 
   1   6  11     6362.23     6150.34    240.92 o 
   2   6  11        1.25       51.69     85.05 o 
   3   6  11      233.75      303.39     95.33 o 
   4   6  11      203.34      287.61     98.09 o 
   5   6  11      101.73      261.16     97.64 o 
   6   6  11     1888.67     1909.05    158.72 o 
   7   6  11       24.16       61.36     95.66 o 
   8   6  11      824.26      844.98    135.76 o 
   9   6  11      947.19     1055.88    117.93 o 
  10   6  11       39.64       95.33    124.48 o 
  11   6  11      538.97      570.28    112.69 o 
  12   6  11        1.16     -137.36     91.57 o 
  13   6  11        6.37      -10.36    106.17 o 
  14   6  11       32.66       74.65    160.68 o 
 -21   7  11       82.87      151.84    141.18 o 
 -20   7  11      192.26      121.07    186.83 o 
 -19   7  11      821.22      472.09    139.28 o 
 -18   7  11      129.33      122.35    150.40 o 
 -17   7  11       88.58      282.08    124.63 o 
 -16   7  11        7.56       21.66     85.77 o 
 -15   7  11        3.79      -40.11     78.81 o 
 -14   7  11      354.05      267.41     87.98 o 
 -13   7  11     2478.32     2235.46    164.71 o 
 -12   7  11     1090.82     1168.46    114.30 o 
 -11   7  11       82.09      108.34     70.31 o 
 -10   7  11     1634.08     1679.89    108.14 o 
  -9   7  11     1389.06     1451.86    106.63 o 
  -8   7  11       81.00      109.42     66.64 o 
  -7   7  11      465.60      352.45     98.09 o 
  -6   7  11      848.93      758.91    116.06 o 
  -5   7  11       56.04      -36.48     84.67 o 
  -4   7  11     9049.83     9564.88    387.85 o 
  -3   7  11     5264.11     5207.34    228.55 o 
  -2   7  11     1023.61     1035.93    127.22 o 
  -1   7  11      205.33      106.84     88.53 o 
   0   7  11      563.03      390.91    110.11 o 
   1   7  11     4011.63     4372.91    359.39 o 
   2   7  11      838.59      946.14    305.74 o 
   3   7  11      650.36      456.66    188.21 o 
   4   7  11      334.26      252.36    205.66 o 
   5   7  11       45.58       67.87     94.06 o 
   6   7  11      221.60      284.24    110.27 o 
   7   7  11      868.47     1013.59    143.50 o 
   8   7  11       42.43      -92.33    106.57 o 
   9   7  11      228.54      308.02    123.89 o 
  10   7  11     1972.86     2013.07    184.67 o 
  11   7  11      491.42      684.07    145.27 o 
  12   7  11      142.70       64.69    132.67 o 
  13   7  11      103.11       58.33    152.19 o 
 -19   8  11       12.47       19.60    129.86 o 
 -18   8  11      679.14      712.77    162.77 o 
 -17   8  11       35.77       19.95    123.64 o 
 -16   8  11      384.45      297.32    129.77 o 
 -15   8  11      140.35      270.56     98.67 o 
 -14   8  11      237.54      230.72    185.29 o 
 -13   8  11      245.49      186.86     90.80 o 
 -12   8  11      145.57      142.26     90.75 o 
 -11   8  11      318.75      293.92     80.35 o 
 -10   8  11      216.32       -2.86     74.41 o 
  -9   8  11     1059.77      904.85     94.41 o 
  -8   8  11      198.53      184.42    100.27 o 
  -7   8  11     2553.50     2537.86    128.67 o 
  -6   8  11       58.16       48.88    183.94 o 
  -5   8  11      609.46      606.25    119.60 o 
  -4   8  11       43.19       40.07     90.12 o 
  -3   8  11      236.22      187.80    102.15 o 
  -2   8  11        8.47      -41.94     87.00 o 
  -1   8  11       25.89      202.48    102.50 o 
   0   8  11      113.95      189.42    101.00 o 
   1   8  11      329.06      226.80    103.11 o 
   2   8  11       79.52      195.08    173.63 o 
   3   8  11       48.65      -36.56     97.88 o 
   4   8  11      168.01      170.82    106.16 o 
   5   8  11        3.04       -3.85    100.65 o 
   6   8  11      109.83       92.32    108.46 o 
   7   8  11      154.56      251.76    122.45 o 
   8   8  11      117.93      -78.77    108.27 o 
   9   8  11        1.70      -25.37    117.85 o 
  10   8  11       54.17      146.43    123.70 o 
  11   8  11       18.56     -251.80    264.25 o 
 -17   9  11       23.47       71.52    133.33 o 
 -16   9  11      574.98      443.19    144.25 o 
 -15   9  11      235.26      115.00    266.02 o 
 -14   9  11      154.03      356.62    106.88 o 
 -13   9  11       84.57       74.68     92.03 o 
 -12   9  11       19.74      -27.09    120.76 o 
 -11   9  11      178.57      196.87     97.54 o 
 -10   9  11      745.51      719.59     97.79 o 
  -9   9  11     1798.27     1855.07    125.90 o 
  -8   9  11      217.09      245.11     94.89 o 
  -7   9  11       28.77       43.40     83.75 o 
  -6   9  11      204.24      301.06    165.65 o 
  -5   9  11        0.72       66.45    101.18 o 
  -4   9  11      121.39      120.47    112.53 o 
  -3   9  11      877.42      962.99    254.32 o 
  -2   9  11      406.92      423.32    215.84 o 
  -1   9  11       25.06      -20.76     95.53 o 
   0   9  11       56.24      239.40    112.36 o 
   1   9  11      342.27      313.79    118.67 o 
   2   9  11      626.20      477.22    128.11 o 
   3   9  11      145.90      345.73    197.82 o 
   4   9  11      370.81      504.21    130.46 o 
   5   9  11       92.05       15.18    107.78 o 
   6   9  11       52.00      265.20    129.76 o 
   7   9  11       15.66       11.41    119.92 o 
   8   9  11       13.21      281.09    132.78 o 
   9   9  11        5.55      -10.14    129.08 o 
 -13  10  11       32.63       19.42    129.34 o 
 -12  10  11        1.55        3.87     99.04 o 
 -11  10  11        2.99       81.01     98.43 o 
 -10  10  11        1.45      -14.44     81.71 o 
  -9  10  11        8.04      -53.41     80.96 o 
  -8  10  11      726.54      902.41    127.93 o 
  -7  10  11      392.28      389.42    157.26 o 
  -6  10  11      170.04      155.46     99.79 o 
  -5  10  11      459.37      589.82    145.63 o 
  -4  10  11      189.61      132.05    120.72 o 
  -3  10  11      415.80      564.96    145.14 o 
  -2  10  11      306.34      307.01    256.80 o 
  -1  10  11      630.76      739.95    257.90 o 
   0  10  11        0.24      -23.26    114.59 o 
   1  10  11       74.68       52.19    148.89 o 
   2  10  11       26.72       17.35    122.34 o 
   3  10  11      791.46      754.70    150.71 o 
   4  10  11       24.03      175.65    134.36 o 
   5  10  11     2205.95     2492.26    306.98 o 
  -7  11  11       36.83     -128.73     96.20 o 
  -6  11  11      255.64       92.41    116.60 o 
  -5  11  11      221.74      277.04    191.47 o 
  -4  11  11        3.65      115.50     96.90 o 
  -3  11  11      400.27      372.28    188.48 o 
  -2  11  11       54.02       53.04    129.90 o 
  -1  11  11      137.70      238.63    136.97 o 
 -26   0  12     1144.41      833.36    238.65 o 
 -25   0  12      320.40      371.19    195.75 o 
 -24   0  12      722.53      794.87    196.03 o 
 -23   0  12       74.45     -111.64    140.48 o 
 -22   0  12      168.37      291.46    200.85 o 
 -21   0  12        7.51       85.24    185.32 o 
 -20   0  12      760.86      761.65    119.17 o 
 -19   0  12     2864.31     2951.68    175.14 o 
 -18   0  12      660.69      545.73    102.64 o 
 -17   0  12      148.08       82.22     81.45 o 
 -16   0  12     1540.05     1674.80    220.23 o 
 -15   0  12     1148.71     1182.35    116.47 o 
 -14   0  12     1152.25     1394.42    118.39 o 
 -13   0  12    10912.49    11061.05    353.75 o 
 -12   0  12     2405.53     2280.25    157.55 o 
 -11   0  12     1312.87     1294.00     88.16 o 
 -10   0  12      200.44      137.14     54.30 o 
  -9   0  12     2654.67     2686.43     98.72 o 
  -8   0  12     6840.08     6875.91    213.41 o 
  -7   0  12     7520.36     7148.27    214.53 o 
  -6   0  12      224.49      218.69    117.95 o 
  -5   0  12     8034.64     8055.31    229.66 o 
  -4   0  12     2874.03     2829.84    128.45 o 
  -3   0  12     1106.13     1068.81     86.80 o 
  -2   0  12      138.31      317.39     65.34 o 
  -1   0  12       38.26      -24.61     53.95 o 
   0   0  12     6618.30     6157.87    197.36 o 
   1   0  12      378.01      296.51     68.61 o 
   2   0  12     3298.58     3049.83    185.74 o 
   3   0  12     1918.86     2243.68    143.65 o 
   4   0  12      824.86      715.63    227.25 o 
   5   0  12      329.99      301.21     76.46 o 
   6   0  12     8684.94     8489.22    254.00 o 
   7   0  12     2649.70     2515.21    210.60 o 
   8   0  12     2894.99     2969.99    229.60 o 
   9   0  12      303.32      154.24    122.35 o 
  10   0  12      169.34      -45.65    112.19 o 
  11   0  12      701.30      471.80    150.93 o 
  12   0  12      852.83      666.48    172.38 o 
  13   0  12        9.01     -160.28    121.81 o 
  14   0  12      389.49      307.94    161.66 o 
  15   0  12     2192.96     2171.80    259.82 o 
  16   0  12      594.36      379.71    180.36 o 
  17   0  12       41.68      345.61    191.90 o 
 -26   1  12       28.16      -66.82    183.93 o 
 -25   1  12       68.65       36.02    167.99 o 
 -24   1  12       74.18      129.03    121.78 o 
 -23   1  12       37.27       43.07     84.84 o 
 -22   1  12      405.15      335.19     88.24 o 
 -21   1  12        1.13     -113.80     75.87 o 
 -20   1  12      260.41      133.62     78.56 o 
 -19   1  12       16.79      -23.36     59.65 o 
 -18   1  12     2688.21     2877.02    120.09 o 
 -17   1  12      644.39      665.03     74.54 o 
 -16   1  12      290.87      219.10     77.52 o 
 -15   1  12       35.04       -5.42     50.44 o 
 -14   1  12      832.69      648.93     67.09 o 
 -13   1  12      536.43      493.35     63.12 o 
 -12   1  12     9255.68     9220.55    176.19 o 
 -11   1  12     4856.98     5033.72    144.89 o 
 -10   1  12     3038.49     2901.63    103.21 o 
  -9   1  12      796.86      922.65     61.79 o 
  -8   1  12       76.96       78.04     42.35 o 
  -7   1  12    12608.49    11886.89    187.64 o 
  -6   1  12    14316.95    14167.02    244.33 o 
  -5   1  12    11318.24    10330.46    193.08 o 
  -4   1  12    13531.09    13563.09    236.82 o 
  -3   1  12      151.70      223.64     45.03 o 
  -2   1  12     1795.53     2034.30     80.99 o 
  -1   1  12     7604.73     7598.39    158.27 o 
   0   1  12     6848.95     6674.94    147.53 o 
   1   1  12    21056.91    19732.85    320.15 o 
   2   1  12     4974.53     5067.57    152.99 o 
   3   1  12     3128.10     3136.54    115.85 o 
   4   1  12       15.01       48.86     46.51 o 
   5   1  12       72.02       82.90     48.75 o 
   6   1  12     1706.73     1686.41    117.14 o 
   7   1  12     5288.14     5234.80    165.88 o 
   8   1  12     2384.10     2541.13    315.50 o 
   9   1  12      296.36      226.19     93.48 o 
  10   1  12        7.38       22.62     81.93 o 
  11   1  12      521.04      373.49    106.34 o 
  12   1  12      563.41      672.34    121.65 o 
  13   1  12      592.76      513.97    136.37 o 
  14   1  12     1579.43     1678.83    158.12 o 
  15   1  12       32.38      -79.62    104.95 o 
  16   1  12       84.17       63.71    171.57 o 
  17   1  12      224.58      222.41    122.58 o 
 -25   2  12        2.80     -232.60    169.36 o 
 -24   2  12        7.26      -86.62    156.16 o 
 -23   2  12      841.90      834.44    137.61 o 
 -22   2  12      138.10      113.01    109.39 o 
 -21   2  12        5.90       17.43     97.79 o 
 -20   2  12      637.02      625.62    196.58 o 
 -19   2  12      113.42       86.96     95.70 o 
 -18   2  12      715.36      904.30    119.97 o 
 -17   2  12     3185.25     3224.16    109.53 o 
 -16   2  12      511.17      515.30     60.76 o 
 -15   2  12       34.52       10.05     46.86 o 
 -14   2  12     2002.58     2168.11    132.84 o 
 -13   2  12      160.36      160.50     46.35 o 
 -12   2  12      629.45      728.10     52.54 o 
 -11   2  12      863.44      835.24     53.73 o 
 -10   2  12     5491.72     5583.09    114.41 o 
  -9   2  12      386.26      501.50     41.92 o 
  -8   2  12     3486.89     3314.31     84.57 o 
  -7   2  12      181.59      200.42     44.83 o 
  -6   2  12     1489.87     1530.03     70.66 o 
  -5   2  12     2278.63     2296.82     82.90 o 
  -4   2  12     7188.25     6761.58    163.31 o 
  -3   2  12     2743.59     2960.70    123.00 o 
  -2   2  12      295.25      470.67     51.13 o 
  -1   2  12     3547.11     3504.98    103.14 o 
   0   2  12     4973.91     4609.96    124.83 o 
   1   2  12      172.21      208.77     47.43 o 
   2   2  12      127.51       13.81     51.17 o 
   3   2  12      791.50      758.72     62.77 o 
   4   2  12      780.08      816.59     78.52 o 
   5   2  12     1806.87     1907.78    104.80 o 
   6   2  12     4029.83     4045.96    210.96 o 
   7   2  12      410.57      343.81     75.79 o 
   8   2  12      232.21      228.39     71.25 o 
   9   2  12       67.51      122.46     88.41 o 
  10   2  12     1221.82     1268.21    153.97 o 
  11   2  12       94.89      197.43    101.59 o 
  12   2  12      315.84      362.13    110.19 o 
  13   2  12      243.10      134.06    103.43 o 
  14   2  12        5.09      -46.86     99.47 o 
  15   2  12       22.08       17.95    108.75 o 
  16   2  12     1321.92     1521.39    173.39 o 
 -25   3  12        1.73     -127.59    173.76 o 
 -24   3  12        3.14     -131.44    158.36 o 
 -23   3  12       71.54      -15.12    150.95 o 
 -22   3  12      853.06     1055.37    156.87 o 
 -21   3  12      267.37      236.44     94.01 o 
 -20   3  12        8.79     -108.77     72.52 o 
 -19   3  12     1238.50     1705.69    123.18 o 
 -18   3  12      555.26      560.13     89.35 o 
 -17   3  12     1192.49     1226.77    188.25 o 
 -16   3  12      706.54      789.25     87.97 o 
 -15   3  12     1342.26     1399.32    102.74 o 
 -14   3  12      546.39      636.12     80.93 o 
 -13   3  12     4552.70     4541.41    140.87 o 
 -12   3  12        0.99       34.81     45.81 o 
 -11   3  12     2387.22     2446.09     92.84 o 
 -10   3  12      741.45      918.71     64.39 o 
  -9   3  12     2390.54     2069.92     97.19 o 
  -8   3  12     6908.62     6792.11    158.82 o 
  -7   3  12     2265.18     2367.87    107.99 o 
  -6   3  12     3091.59     3040.29     94.53 o 
  -5   3  12       65.87       70.00     40.31 o 
  -4   3  12     5152.36     4770.66    119.58 o 
  -3   3  12     8696.88     8508.07    170.83 o 
  -2   3  12      781.59      885.46     60.84 o 
  -1   3  12     1948.79     2039.95    104.16 o 
   0   3  12     9184.48     9089.29    237.82 o 
   1   3  12       31.51       57.22     43.34 o 
   2   3  12    15702.89    15645.48    272.79 o 
   3   3  12      480.31      722.65     79.82 o 
   4   3  12      139.10      144.22     63.74 o 
   5   3  12     6438.68     6673.73    190.35 o 
   6   3  12      430.03      429.67     84.00 o 
   7   3  12      136.72      175.96     92.61 o 
   8   3  12     1902.14     2059.37    121.14 o 
   9   3  12      558.09      475.87     87.04 o 
  10   3  12     1420.16     1366.43    113.40 o 
  11   3  12     3729.04     3450.57    245.28 o 
  12   3  12        2.01      -35.17     97.38 o 
  13   3  12      376.48       66.63    205.80 o 
  14   3  12       72.62      277.61    139.13 o 
  15   3  12      671.65      606.76    150.81 o 
  16   3  12        9.13      -43.50    181.05 o 
 -24   4  12       41.78      -91.55    133.87 o 
 -23   4  12       32.31      -71.98    120.33 o 
 -22   4  12      151.62      158.99    126.04 o 
 -21   4  12       40.01      159.75    167.17 o 
 -20   4  12      177.74      262.24     93.48 o 
 -19   4  12       15.03      -95.31     75.77 o 
 -18   4  12      125.90       42.31     77.09 o 
 -17   4  12      110.52      210.39     79.64 o 
 -16   4  12      203.72      290.71     80.08 o 
 -15   4  12      195.93      232.16     75.58 o 
 -14   4  12     1536.72     1631.35    111.19 o 
 -13   4  12      340.94      378.62     67.93 o 
 -12   4  12      553.75      474.95     69.10 o 
 -11   4  12       56.01      132.33     55.09 o 
 -10   4  12      442.71      446.50     67.77 o 
  -9   4  12     1632.69     1825.15    170.43 o 
  -8   4  12     1636.88     1951.21    150.96 o 
  -7   4  12     1586.77     1542.79     98.80 o 
  -6   4  12       13.18       77.75     56.40 o 
  -5   4  12      126.43      190.95     59.91 o 
  -4   4  12        8.40       28.89     53.20 o 
  -3   4  12     4208.21     4006.14    155.69 o 
  -2   4  12     1020.42     1048.25     87.53 o 
  -1   4  12      356.98      343.34     66.86 o 
   0   4  12      294.83      388.42     67.14 o 
   1   4  12       43.77       45.29     44.30 o 
   2   4  12        5.47        1.25     53.11 o 
   3   4  12     2274.82     2183.08    110.56 o 
   4   4  12     2008.23     2069.07    111.76 o 
   5   4  12     1876.07     2220.61    123.22 o 
   6   4  12      541.90      670.98    117.39 o 
   7   4  12       14.35       50.90    104.33 o 
   8   4  12     1827.74     1929.20    105.37 o 
   9   4  12      570.95      525.61     92.03 o 
  10   4  12      459.12      426.69     98.37 o 
  11   4  12     1217.80     1322.13    123.25 o 
  12   4  12      111.33        8.30    107.99 o 
  13   4  12       61.67      251.73    119.87 o 
  14   4  12       84.05      202.67    122.76 o 
  15   4  12       24.53      -42.90    117.18 o 
 -23   5  12      287.69      321.88    151.06 o 
 -22   5  12      155.94      182.32    128.33 o 
 -21   5  12      199.64       60.93    120.73 o 
 -20   5  12        8.80       58.87    113.79 o 
 -19   5  12      518.73      288.29     93.66 o 
 -18   5  12     1214.05     1354.44    120.86 o 
 -17   5  12       15.96       23.34     73.32 o 
 -16   5  12       73.77      106.62     81.87 o 
 -15   5  12       22.99      -29.95     71.90 o 
 -14   5  12      134.31      130.22     73.45 o 
 -13   5  12        2.72      -34.34     68.53 o 
 -12   5  12     3238.49     3377.38    179.76 o 
 -11   5  12     2011.95     2101.22    107.39 o 
 -10   5  12     2145.08     2328.45    110.19 o 
  -9   5  12      156.67       98.41     50.72 o 
  -8   5  12     3813.95     3960.05    388.13 o 
  -7   5  12       18.00       37.67     76.04 o 
  -6   5  12       28.82       73.18     78.21 o 
  -5   5  12     3879.11     3585.46    175.14 o 
  -4   5  12      492.71      444.84     96.87 o 
  -3   5  12      877.46      636.01     98.27 o 
  -2   5  12      256.46      330.82    109.42 o 
  -1   5  12      252.91      242.04     93.90 o 
   0   5  12     1539.24     1603.54    251.04 o 
   1   5  12     6903.35     6939.31    252.99 o 
   2   5  12       28.33      120.94     86.97 o 
   3   5  12     1616.90     1480.25    139.51 o 
   4   5  12     3806.42     4315.06    208.81 o 
   5   5  12      140.78      114.01     96.23 o 
   6   5  12        5.84       30.81    125.10 o 
   7   5  12     1427.01     1374.78    147.23 o 
   8   5  12        7.50     -124.36    106.54 o 
   9   5  12        5.41      -16.06    149.70 o 
  10   5  12       35.56      160.17     86.55 o 
  11   5  12      484.39      604.44    109.55 o 
  12   5  12       22.02       21.58     97.11 o 
  13   5  12      153.58      165.67    133.15 o 
  14   5  12      656.15      682.12    143.76 o 
 -22   6  12        0.10      -80.12    131.44 o 
 -21   6  12      192.72      252.20    133.02 o 
 -20   6  12       49.20      115.79    120.63 o 
 -19   6  12      275.08      399.98    193.70 o 
 -18   6  12        1.07      -20.32     79.76 o 
 -17   6  12     1568.34     1939.73    137.64 o 
 -16   6  12        2.26      -18.60     84.29 o 
 -15   6  12      836.86      926.91    107.21 o 
 -14   6  12       45.04       42.65     75.06 o 
 -13   6  12     1260.47     1442.39    161.57 o 
 -12   6  12      417.90      378.48     82.59 o 
 -11   6  12     1361.13     1291.85    119.06 o 
 -10   6  12     2298.58     2551.57    204.78 o 
  -9   6  12      337.91      504.26     67.74 o 
  -8   6  12       44.96      170.83     87.56 o 
  -7   6  12     2962.22     2888.16    342.47 o 
  -6   6  12      487.45      291.72     97.34 o 
  -5   6  12      223.33      362.95    100.48 o 
  -4   6  12    11118.69    10968.18    333.63 o 
  -3   6  12      154.41        7.99     79.73 o 
  -2   6  12     8760.67     8429.53    336.84 o 
  -1   6  12     2215.31     2513.28    450.78 o 
   0   6  12     5595.92     5877.49    292.85 o 
   1   6  12      225.30       95.87     95.94 o 
   2   6  12      735.52      983.57    126.79 o 
   3   6  12      811.28      702.12    115.62 o 
   4   6  12      626.21      684.97    119.94 o 
   5   6  12       18.70        7.99    109.85 o 
   6   6  12     2805.78     3065.96    191.22 o 
   7   6  12      184.67      286.01    112.47 o 
   8   6  12      277.74      356.43    263.54 o 
   9   6  12      656.58      797.47    141.13 o 
  10   6  12      123.55      317.50    127.75 o 
  11   6  12      390.74      338.92    127.97 o 
  12   6  12      407.79      553.14    143.08 o 
  13   6  12       50.30      100.06    127.46 o 
 -21   7  12      179.66      122.18    143.30 o 
 -20   7  12      172.52      -18.91    123.83 o 
 -19   7  12       16.48      -24.58    129.08 o 
 -18   7  12        3.81       15.50    118.36 o 
 -17   7  12       54.30      -11.72     89.84 o 
 -16   7  12      813.66      830.79    114.38 o 
 -15   7  12      432.71      330.92     96.88 o 
 -14   7  12      110.40      195.88    112.07 o 
 -13   7  12      156.60       55.49     82.42 o 
 -12   7  12       32.84      -18.07     80.68 o 
 -11   7  12        8.13      -89.67     59.78 o 
 -10   7  12      337.02      287.67     76.36 o 
  -9   7  12      413.18      500.00    110.85 o 
  -8   7  12       72.70       37.65     88.27 o 
  -7   7  12      387.71      354.51    105.69 o 
  -6   7  12      689.47      588.60    113.97 o 
  -5   7  12     2375.41     2168.86    691.08 o 
  -4   7  12      284.39      509.96    205.12 o 
  -3   7  12     1011.72      853.73    121.84 o 
  -2   7  12      290.98      114.50     91.95 o 
  -1   7  12     1432.47     1182.97    133.09 o 
   0   7  12      279.07      253.48    108.30 o 
   1   7  12     2310.55     2273.59    170.42 o 
   2   7  12       41.54      -38.22    104.75 o 
   3   7  12       99.16      189.29     99.16 o 
   4   7  12       11.14      -52.38     90.85 o 
   5   7  12      369.98      355.82    203.87 o 
   6   7  12       34.93      -15.07    103.89 o 
   7   7  12       25.95      192.33    118.55 o 
   8   7  12       46.48      106.74    124.55 o 
   9   7  12        1.56      -61.78    108.94 o 
  10   7  12        2.40       40.16    119.73 o 
  11   7  12      191.48      216.96    130.44 o 
  12   7  12       77.47      137.87    137.64 o 
 -19   8  12      105.38       45.59    134.40 o 
 -18   8  12      610.68      475.98    153.19 o 
 -17   8  12        2.07     -135.72    246.09 o 
 -16   8  12      823.66      950.14    122.34 o 
 -15   8  12      207.59      372.09    116.22 o 
 -14   8  12     1395.49     1597.30    190.88 o 
 -13   8  12      197.46      158.76     92.48 o 
 -12   8  12      254.23      176.99     79.45 o 
 -11   8  12      634.04      680.11    104.22 o 
 -10   8  12      751.40      757.53     98.55 o 
  -9   8  12     2153.72     2003.97    151.93 o 
  -8   8  12     1915.73     2409.00    291.25 o 
  -7   8  12       44.70       43.16     97.68 o 
  -6   8  12        4.36       -5.76     98.12 o 
  -5   8  12     1132.95     1106.24    141.01 o 
  -4   8  12      569.03      551.25    120.90 o 
  -3   8  12     4844.43     4934.09    239.04 o 
  -2   8  12     1569.03     1633.35    159.25 o 
  -1   8  12     1221.22     1375.86    278.25 o 
   0   8  12      658.91      757.08    194.53 o 
   1   8  12      279.04      387.82    221.47 o 
   2   8  12      115.50       70.05    163.87 o 
   3   8  12      845.64      925.87    149.57 o 
   4   8  12     1129.48     1079.00    156.32 o 
   5   8  12     1442.62     1456.85    166.88 o 
   6   8  12      494.53      735.14    144.10 o 
   7   8  12      699.15      410.78    141.87 o 
   8   8  12       14.95      -97.13    107.49 o 
   9   8  12      157.40      201.16    133.05 o 
  10   8  12      940.30     1106.98    175.04 o 
 -16   9  12        0.81       16.85    134.19 o 
 -15   9  12      223.66      202.49    135.69 o 
 -14   9  12        4.70       55.26    126.69 o 
 -13   9  12        1.00       57.02     93.30 o 
 -12   9  12      653.51      525.58    110.27 o 
 -11   9  12       73.37       80.44     81.68 o 
 -10   9  12      381.58      192.17    104.06 o 
  -9   9  12      254.60      379.08     91.78 o 
  -8   9  12       82.14      192.29    100.53 o 
  -7   9  12       32.03      103.44     79.67 o 
  -6   9  12        1.70      -20.67    101.07 o 
  -5   9  12      331.13      137.95    117.95 o 
  -4   9  12      222.88      391.14    156.72 o 
  -3   9  12      120.27      -26.17    108.06 o 
  -2   9  12       98.53      246.50    136.10 o 
  -1   9  12       45.17      -67.48    110.63 o 
   0   9  12      199.98      324.04    121.94 o 
   1   9  12      219.76      257.10    122.64 o 
   2   9  12       44.93       13.87    109.73 o 
   3   9  12      410.61      578.12    136.36 o 
   4   9  12      143.23      405.61    133.45 o 
   5   9  12      262.50      368.43    149.02 o 
   6   9  12      349.64      470.72    143.05 o 
   7   9  12      165.46      135.92    132.62 o 
 -12  10  12      103.73       47.65    148.94 o 
 -11  10  12      208.33      306.08    112.10 o 
 -10  10  12      478.21      577.31    142.67 o 
  -9  10  12      140.92      149.39     91.13 o 
  -8  10  12      214.09      169.88    106.25 o 
  -7  10  12       84.01      191.19    103.83 o 
  -6  10  12       27.29      -45.71     92.43 o 
  -5  10  12      114.05       36.41    139.54 o 
  -4  10  12      625.49      705.49    184.63 o 
  -3  10  12      406.89      773.71    172.26 o 
  -2  10  12       50.58      193.01    127.78 o 
  -1  10  12      549.45      668.32    155.27 o 
   0  10  12        5.13        6.07    122.05 o 
   1  10  12        6.73     -107.40    125.35 o 
   2  10  12      569.01      730.32    235.36 o 
   3  10  12        1.36      -16.52    123.39 o 
 -25   1  13       38.91       73.41    169.09 o 
 -24   1  13      119.03      235.83    133.49 o 
 -23   1  13       64.92     -147.25     99.08 o 
 -22   1  13      478.34      486.00    124.07 o 
 -21   1  13      229.17      292.66     84.84 o 
 -20   1  13       21.23       62.82     64.64 o 
 -19   1  13        0.15       30.83     61.88 o 
 -18   1  13     2320.93     2130.84    107.59 o 
 -17   1  13      832.27      873.19    128.22 o 
 -16   1  13        2.71      -13.10     56.19 o 
 -15   1  13      193.32      191.39     58.64 o 
 -14   1  13      791.04      823.00     74.58 o 
 -13   1  13        4.28       37.88     51.33 o 
 -12   1  13     5594.36     5655.47    135.82 o 
 -11   1  13       19.51       -2.41     39.94 o 
 -10   1  13      635.33      702.93     52.88 o 
  -9   1  13       35.39       93.39     36.01 o 
  -8   1  13     3226.25     3106.85    102.98 o 
  -7   1  13      901.91      889.36     63.05 o 
  -6   1  13     1860.78     1677.99     75.83 o 
  -5   1  13     4536.86     4475.81    118.65 o 
  -4   1  13     2513.87     2372.54     87.95 o 
  -3   1  13     2335.14     2250.25     88.15 o 
  -2   1  13     1227.73     1208.94     69.81 o 
  -1   1  13      677.32      808.73     69.65 o 
   0   1  13     2104.17     1933.43     83.61 o 
   1   1  13     6144.65     5766.06    142.60 o 
   2   1  13     2829.38     2740.80    102.01 o 
   3   1  13     1616.41     1483.13    110.44 o 
   4   1  13       15.16       68.79     51.05 o 
   5   1  13     6796.01     7000.29    295.41 o 
   6   1  13     2568.43     2551.09    177.02 o 
   7   1  13       49.57       52.19     66.69 o 
   8   1  13      152.22       34.00     83.03 o 
   9   1  13       30.97      139.85    133.90 o 
  10   1  13      135.59       79.70     96.05 o 
  11   1  13     1551.05     1673.16    152.40 o 
  12   1  13       57.42      126.07    101.19 o 
  13   1  13        8.09       43.21    116.44 o 
  14   1  13       94.21        1.44    110.59 o 
  15   1  13      717.15      806.97    149.21 o 
  16   1  13      461.25      426.03    138.03 o 
 -25   2  13        0.58      -21.72    177.07 o 
 -24   2  13      212.93      243.88    183.66 o 
 -23   2  13      240.24      162.26    116.94 o 
 -22   2  13      764.41     1131.18    147.03 o 
 -21   2  13       18.66      -43.94     96.53 o 
 -20   2  13       13.14      -25.55     99.71 o 
 -19   2  13      333.07      367.17    170.47 o 
 -18   2  13        1.46      -25.25     70.26 o 
 -17   2  13       16.16      -68.10     65.34 o 
 -16   2  13     1374.38     1569.29    156.48 o 
 -15   2  13      134.25       64.45     72.93 o 
 -14   2  13     3060.35     2777.56    133.92 o 
 -13   2  13     4205.98     3913.44    203.73 o 
 -12   2  13     1886.36     1785.53     82.36 o 
 -11   2  13       36.29      -19.63     48.07 o 
 -10   2  13      205.51      255.92     40.96 o 
  -9   2  13     3140.06     3376.32     97.65 o 
  -8   2  13       24.99       14.49     41.86 o 
  -7   2  13        6.25       51.24     43.19 o 
  -6   2  13        5.36       23.39     40.23 o 
  -5   2  13       41.64       44.74     40.52 o 
  -4   2  13     1163.28     1214.03     68.67 o 
  -3   2  13     9154.56     9043.70    182.38 o 
  -2   2  13      635.07      545.27     57.70 o 
  -1   2  13      414.71      477.94     54.95 o 
   0   2  13     1788.80     1798.67     82.07 o 
   1   2  13     2000.66     1896.55     90.04 o 
   2   2  13      196.96      145.10     52.12 o 
   3   2  13       55.93       15.44     48.19 o 
   4   2  13      929.96      840.53    139.85 o 
   5   2  13      185.53      186.66    100.00 o 
   6   2  13      416.68      494.44     78.22 o 
   7   2  13     3361.99     3491.07    146.06 o 
   8   2  13      315.34      409.11     81.50 o 
   9   2  13     1304.80     1448.70    169.51 o 
  10   2  13      703.28      749.36    124.60 o 
  11   2  13     1221.64     1401.35    153.82 o 
  12   2  13      195.09      153.29    104.83 o 
  13   2  13       25.12       13.65    153.70 o 
  14   2  13      852.49      783.73    139.22 o 
  15   2  13      137.56       99.71    118.58 o 
 -25   3  13       77.65      -51.42    183.65 o 
 -24   3  13        2.90       -0.27    169.92 o 
 -23   3  13      340.22      367.89    195.75 o 
 -22   3  13       83.31       96.49    113.08 o 
 -21   3  13       49.31      -14.99    184.07 o 
 -20   3  13      100.56       19.06    115.62 o 
 -19   3  13      226.98      128.56    103.25 o 
 -18   3  13      816.80      890.53    127.95 o 
 -17   3  13     1171.17     1206.72    131.74 o 
 -16   3  13      138.38      217.61    106.82 o 
 -15   3  13     1040.89      797.29    125.92 o 
 -14   3  13      339.52      280.70     65.56 o 
 -13   3  13      650.57      699.42     65.94 o 
 -12   3  13      440.25      436.76     58.95 o 
 -11   3  13     9918.11     9104.81    182.10 o 
 -10   3  13     4810.29     4527.37    112.30 o 
  -9   3  13     2269.54     2292.14     96.64 o 
  -8   3  13       89.04       24.87     61.66 o 
  -7   3  13        1.67       45.87     59.31 o 
  -6   3  13      999.38      949.39     83.18 o 
  -5   3  13     2763.60     2806.66    261.90 o 
  -4   3  13     8303.21     8054.53    200.03 o 
  -3   3  13      427.88      336.48     52.39 o 
  -2   3  13     1751.30     1804.41     81.23 o 
  -1   3  13      207.02      296.91     52.65 o 
   0   3  13       10.59      -41.17     44.01 o 
   1   3  13      119.01      254.27     54.46 o 
   2   3  13     4597.13     4492.82    129.34 o 
   3   3  13     3097.90     3235.52    133.17 o 
   4   3  13      574.32      742.58     86.50 o 
   5   3  13      172.10      188.84     72.10 o 
   6   3  13       26.56       99.34     89.00 o 
   7   3  13       94.01       29.62     79.86 o 
   8   3  13      480.66      461.61    111.20 o 
   9   3  13      486.69      669.58     97.48 o 
  10   3  13      217.39      209.93    104.31 o 
  11   3  13      202.82      244.61    105.43 o 
  12   3  13        3.95      -76.47    101.22 o 
  13   3  13      162.92      180.42    118.43 o 
  14   3  13        3.04       87.46    110.48 o 
  15   3  13      137.21       26.53    116.12 o 
 -24   4  13        1.90      -99.54    173.48 o 
 -23   4  13     1714.10     1997.77    286.49 o 
 -22   4  13       52.06      -28.32    174.58 o 
 -21   4  13      445.78      602.54    132.04 o 
 -20   4  13       62.98      -10.49    148.05 o 
 -19   4  13      581.37      504.45     95.11 o 
 -18   4  13      651.10      675.35    107.99 o 
 -17   4  13     1933.37     2076.88    131.27 o 
 -16   4  13      204.10      176.25     76.69 o 
 -15   4  13     2264.42     2115.54    126.80 o 
 -14   4  13      641.33      529.02     86.77 o 
 -13   4  13     7009.06     6802.22    295.25 o 
 -12   4  13      379.48      259.56     79.65 o 
 -11   4  13       44.45       29.33     54.40 o 
 -10   4  13     1026.54     1074.77     74.05 o 
  -9   4  13      367.09      408.26     63.06 o 
  -8   4  13     1725.33     1646.37    104.96 o 
  -7   4  13     4215.04     4102.38    150.71 o 
  -6   4  13      542.42      720.76     83.87 o 
  -5   4  13      588.98      567.44    113.53 o 
  -4   4  13      260.72      342.48     74.44 o 
  -3   4  13     8001.50     7904.09    213.19 o 
  -2   4  13        3.90       44.56     57.02 o 
  -1   4  13      903.77     1017.23     89.02 o 
   0   4  13     2492.01     2471.55    118.91 o 
   1   4  13      231.94      238.30     65.79 o 
   2   4  13     1085.31     1074.27    123.78 o 
   3   4  13     4360.13     4359.58    214.04 o 
   4   4  13     1160.43     1240.44    141.56 o 
   5   4  13       32.53        3.46     76.97 o 
   6   4  13     4448.90     4731.26    170.49 o 
   7   4  13      383.70      438.92     93.73 o 
   8   4  13     1533.11     1922.19    163.43 o 
   9   4  13      153.58      241.34     88.41 o 
  10   4  13     1602.40     1911.68    210.95 o 
  11   4  13      731.68      756.15    133.58 o 
  12   4  13      196.98      211.50    118.17 o 
  13   4  13      252.81      149.80    119.27 o 
  14   4  13        1.43       47.53    122.66 o 
 -23   5  13      106.83       22.27    177.07 o 
 -22   5  13       14.67      -24.83    124.83 o 
 -21   5  13        3.98       53.67    126.68 o 
 -20   5  13       17.85       84.87     89.74 o 
 -19   5  13      875.16     1122.23    268.46 o 
 -18   5  13       21.50      -74.16     79.65 o 
 -17   5  13     2413.72     2525.02    150.26 o 
 -16   5  13      338.17      327.35    166.01 o 
 -15   5  13      363.13      422.17     90.10 o 
 -14   5  13      580.44      737.43     95.20 o 
 -13   5  13     1659.21     1693.04    131.56 o 
 -12   5  13     1774.79     1728.23    126.31 o 
 -11   5  13     5321.84     5448.03    163.38 o 
 -10   5  13     2105.54     2298.42    113.16 o 
  -9   5  13     3466.21     3398.26    144.65 o 
  -8   5  13      275.19      205.25    143.80 o 
  -7   5  13       77.35       19.48    103.52 o 
  -6   5  13     2555.31     2254.78    150.11 o 
  -5   5  13       50.60       70.81     83.68 o 
  -4   5  13    11914.73    11332.26    353.34 o 
  -3   5  13     1181.72     1180.70    120.86 o 
  -2   5  13      833.79      658.59    131.29 o 
  -1   5  13       12.04      128.39     83.17 o 
   0   5  13     2779.60     2738.52    165.58 o 
   1   5  13       13.39       23.77     86.20 o 
   2   5  13      773.12      921.49    160.43 o 
   3   5  13      254.13      282.20     97.77 o 
   4   5  13      174.76      353.71    110.21 o 
   5   5  13      824.34      798.85    347.25 o 
   6   5  13      723.80      532.48    121.53 o 
   7   5  13      143.00      155.77    181.60 o 
   8   5  13       12.56      -76.21     96.73 o 
   9   5  13      408.79      438.27    130.40 o 
  10   5  13      151.21      229.60    121.41 o 
  11   5  13      185.07      202.17    132.12 o 
  12   5  13      335.15      134.45    186.69 o 
  13   5  13        0.14      117.40    180.64 o 
 -22   6  13      334.76        0.01    131.36 o 
 -21   6  13        2.24       22.18    128.07 o 
 -20   6  13        5.77      -73.18    112.95 o 
 -19   6  13      243.76      257.08    101.75 o 
 -18   6  13        0.77        0.02     84.67 o 
 -17   6  13        5.48       35.76     86.72 o 
 -16   6  13       71.46      104.59     86.94 o 
 -15   6  13       10.99      -64.70     71.76 o 
 -14   6  13        6.33      -76.36     74.90 o 
 -13   6  13      613.27      637.00     86.36 o 
 -12   6  13       49.38       17.87     62.32 o 
 -11   6  13        2.83      -10.97     61.55 o 
 -10   6  13       79.18       41.99     66.38 o 
  -9   6  13      359.54      343.09    103.33 o 
  -8   6  13        6.91      117.47     87.31 o 
  -7   6  13       60.95       34.18     87.71 o 
  -6   6  13        0.80       24.75    156.04 o 
  -5   6  13     3373.83     3420.91    187.17 o 
  -4   6  13      820.24      737.26    116.08 o 
  -3   6  13      154.89      -44.23    112.19 o 
  -2   6  13        4.86      -74.11     82.91 o 
  -1   6  13     1811.49     1748.69    147.49 o 
   0   6  13       99.36      168.96     92.74 o 
   1   6  13      510.25      529.76    113.07 o 
   2   6  13       65.82      -69.12     87.91 o 
   3   6  13       80.03       -1.63     88.13 o 
   4   6  13        0.51      183.42    104.76 o 
   5   6  13      451.83      436.97    122.82 o 
   6   6  13       91.43       66.73    101.04 o 
   7   6  13     1058.38      850.13    145.26 o 
   8   6  13      167.88      394.16    126.83 o 
   9   6  13      575.00      778.82    148.25 o 
  10   6  13        0.53      -40.05    129.63 o 
  11   6  13       97.42      171.07    130.30 o 
  12   6  13       25.08     -167.30    164.02 o 
 -20   7  13        0.97     -126.45    117.45 o 
 -19   7  13        5.24      153.15    291.17 o 
 -18   7  13      882.54     1136.82    129.77 o 
 -17   7  13        6.28       -6.97     93.76 o 
 -16   7  13      809.52      721.76    112.07 o 
 -15   7  13      371.11      265.80     95.84 o 
 -14   7  13      701.40      704.18    111.41 o 
 -13   7  13       48.25      -21.21     70.92 o 
 -12   7  13      820.51      755.01     95.33 o 
 -11   7  13       91.41       88.97     72.24 o 
 -10   7  13       94.59       90.50     76.42 o 
  -9   7  13        2.52       28.41     81.72 o 
  -8   7  13     2704.97     2851.90    183.74 o 
  -7   7  13     3605.91     3209.42    189.39 o 
  -6   7  13       19.67      105.62    125.93 o 
  -5   7  13     7138.68     6832.92    270.62 o 
  -4   7  13       47.22        9.09     94.38 o 
  -3   7  13     1012.50      900.31    133.37 o 
  -2   7  13       73.91       18.49     95.24 o 
  -1   7  13      396.69      491.76    113.56 o 
   0   7  13     2358.45     2588.69    193.98 o 
   1   7  13     2354.55     2571.05    295.84 o 
   2   7  13        3.46      -38.80     99.10 o 
   3   7  13     1364.12     1441.84    160.36 o 
   4   7  13       12.38       68.40    123.73 o 
   5   7  13      798.98      816.90    143.41 o 
   6   7  13     1039.62     1219.61    158.89 o 
   7   7  13      131.01     -150.07    100.04 o 
   8   7  13       48.54       87.71    117.27 o 
   9   7  13       60.77       35.47    119.52 o 
  10   7  13       36.89       74.49    127.02 o 
 -18   8  13       39.19       53.69    149.03 o 
 -17   8  13       22.32      -94.92    121.00 o 
 -16   8  13       64.23       71.70    100.06 o 
 -15   8  13      189.24      162.26    100.72 o 
 -14   8  13       31.39      -16.83     88.90 o 
 -13   8  13      234.29      294.54    100.41 o 
 -12   8  13      313.33      297.86     82.78 o 
 -11   8  13      221.02      117.93     78.35 o 
 -10   8  13       33.43       18.57     73.40 o 
  -9   8  13        8.68       17.89     95.19 o 
  -8   8  13      438.84      481.52     89.76 o 
  -7   8  13      784.66      532.08    138.02 o 
  -6   8  13      457.00      304.43    113.99 o 
  -5   8  13      547.42      700.29    135.55 o 
  -4   8  13      246.58      251.90    117.73 o 
  -3   8  13       27.65      -41.77     98.87 o 
  -2   8  13      844.46      722.28    301.89 o 
  -1   8  13      152.92      161.72    114.19 o 
   0   8  13       27.78      -28.47    126.20 o 
   1   8  13       50.46       42.44    104.29 o 
   2   8  13      516.43      304.54    128.12 o 
   3   8  13      259.13      271.18    126.68 o 
   4   8  13      683.10      776.89    229.16 o 
   5   8  13       93.53      102.09    233.43 o 
   6   8  13       97.88       96.04    122.03 o 
   7   8  13      319.98      165.12    130.52 o 
   8   8  13        2.27      178.58    200.99 o 
 -15   9  13       52.87     -134.01     98.98 o 
 -14   9  13       66.24      122.03    100.20 o 
 -13   9  13        7.95      -14.33    129.35 o 
 -12   9  13       31.01       34.01     82.17 o 
 -11   9  13       43.66      -79.60     80.76 o 
 -10   9  13      240.14      134.22     84.28 o 
  -9   9  13      129.07       31.21     80.19 o 
  -8   9  13       45.40       61.85     95.84 o 
  -7   9  13       23.44      -61.51     77.72 o 
  -6   9  13      180.62       93.14    120.59 o 
  -5   9  13      217.31       45.67    199.60 o 
  -4   9  13      362.34      279.32    124.92 o 
  -3   9  13      204.60      246.98    123.99 o 
  -2   9  13      793.40      871.54    149.51 o 
  -1   9  13        9.83      -19.65    110.88 o 
   0   9  13       38.69       16.32    120.20 o 
   1   9  13        8.81     -138.47    106.60 o 
   2   9  13       78.70      128.95    121.41 o 
   3   9  13       10.35     -105.08    153.01 o 
   4   9  13       58.18      132.61    128.15 o 
   5   9  13      372.03      463.92    148.49 o 
 -10  10  13       22.04       76.84     88.68 o 
  -9  10  13     1164.13     1202.95    125.39 o 
  -8  10  13      197.99       76.87    114.78 o 
  -7  10  13      239.61      190.14    162.37 o 
  -6  10  13       41.19      -40.76     84.78 o 
  -5  10  13        3.11      -91.64    114.36 o 
  -4  10  13       46.10       70.42    129.76 o 
  -3  10  13     1056.50     1001.63    179.41 o 
  -2  10  13       15.46      -19.51    122.40 o 
  -1  10  13     1065.46      883.37    161.87 o 
   0  10  13       65.44        1.57    126.44 o 
   1  10  13      719.96      467.50    145.47 o 
 -25   0  14        5.03      172.94    175.97 o 
 -24   0  14        1.41      -53.62    152.03 o 
 -23   0  14       41.44      135.37    107.49 o 
 -22   0  14      936.06      597.54    125.17 o 
 -21   0  14       75.24      -17.17    180.22 o 
 -20   0  14      343.74      363.11    109.26 o 
 -19   0  14        3.49       78.53    106.95 o 
 -18   0  14     5090.57     5796.90    243.67 o 
 -17   0  14      462.01      412.60    105.07 o 
 -16   0  14       35.15       80.46    171.16 o 
 -15   0  14      432.94      371.58     99.06 o 
 -14   0  14       18.33       63.75    201.27 o 
 -13   0  14      795.31      655.08    100.10 o 
 -12   0  14     7181.40     6936.29    243.00 o 
 -11   0  14     4371.69     4023.09    239.40 o 
 -10   0  14     1862.49     1884.17    169.21 o 
  -9   0  14     1036.50      938.73     97.51 o 
  -8   0  14     7194.50     6888.40    223.10 o 
  -7   0  14       70.82       83.80     68.68 o 
  -6   0  14     4820.01     4648.27    340.69 o 
  -5   0  14    10729.76    10266.41    286.10 o 
  -4   0  14     3867.05     3695.16    208.70 o 
  -3   0  14      510.63      559.56     87.25 o 
  -2   0  14     4573.98     4701.23    288.45 o 
  -1   0  14      114.33      206.27     73.47 o 
   0   0  14     1788.95     1865.53    175.14 o 
   1   0  14    19885.73    19922.59    473.65 o 
   2   0  14      794.31      811.06    102.12 o 
   3   0  14     2444.52     2393.59    201.68 o 
   4   0  14     1067.28     1060.93    111.22 o 
   5   0  14     5783.23     6650.61    384.55 o 
   6   0  14     1094.63     1524.32    196.03 o 
   7   0  14     1551.94     1676.62    196.58 o 
   8   0  14     2281.82     2283.16    225.18 o 
   9   0  14      903.11      855.36    168.53 o 
  10   0  14      539.39      680.23    175.68 o 
  11   0  14     3762.65     4083.08    295.05 o 
  12   0  14      104.45      226.28    156.44 o 
  13   0  14      128.20      358.81    166.06 o 
  14   0  14     2153.54     1992.54    253.22 o 
  15   0  14       26.58       61.86    167.99 o 
 -25   1  14      156.31      113.06    172.94 o 
 -24   1  14      442.06      601.43    145.86 o 
 -23   1  14       88.81       77.06    111.78 o 
 -22   1  14      357.90      550.43    127.03 o 
 -21   1  14      188.84      170.39     87.73 o 
 -20   1  14       55.17      -14.00     93.83 o 
 -19   1  14      502.28      562.85     82.08 o 
 -18   1  14      828.41      930.74     87.84 o 
 -17   1  14     1224.43     1402.38     95.17 o 
 -16   1  14     2466.76     2406.60    110.77 o 
 -15   1  14      145.84       87.09     60.22 o 
 -14   1  14     4265.78     4072.06    136.68 o 
 -13   1  14     4267.33     4682.30    190.23 o 
 -12   1  14     1042.03     1078.94     93.03 o 
 -11   1  14     7806.19     7438.91    145.03 o 
 -10   1  14     1714.18     1483.87     67.88 o 
  -9   1  14     2051.43     1931.36     94.10 o 
  -8   1  14     1309.06     1473.72     89.53 o 
  -7   1  14      798.82      919.02     66.77 o 
  -6   1  14      844.99      897.49     66.14 o 
  -5   1  14     6065.18     5404.26    223.29 o 
  -4   1  14       35.47        8.07     43.20 o 
  -3   1  14     4367.00     4629.57    126.55 o 
  -2   1  14      358.02      311.30     55.24 o 
  -1   1  14       11.48       10.24     48.10 o 
   0   1  14     2396.55     2273.35    160.15 o 
   1   1  14      524.93      582.40     64.34 o 
   2   1  14      139.63      111.52     54.13 o 
   3   1  14      107.83       43.01     53.74 o 
   4   1  14      581.87      523.80     79.09 o 
   5   1  14        2.63      -40.23     65.41 o 
   6   1  14     1939.17     2115.36    120.56 o 
   7   1  14       52.82        8.64     82.31 o 
   8   1  14      213.18      107.19     91.86 o 
   9   1  14      253.88      118.06     93.44 o 
  10   1  14        4.47      -19.36     94.12 o 
  11   1  14      239.14      118.32    101.42 o 
  12   1  14       80.90      101.79    110.57 o 
  13   1  14      177.72      217.00    148.61 o 
  14   1  14       88.08       50.02    111.48 o 
 -25   2  14       53.71      221.61    186.96 o 
 -24   2  14        4.25     -112.77    112.37 o 
 -23   2  14        3.95      155.82    114.82 o 
 -22   2  14     1327.62     1526.21    369.67 o 
 -21   2  14      535.32      395.19    124.90 o 
 -20   2  14       55.28      -48.76     96.86 o 
 -19   2  14      495.84      569.74     98.82 o 
 -18   2  14        2.20       22.50     74.60 o 
 -17   2  14      516.54      594.40    102.58 o 
 -16   2  14      589.72      628.56     95.34 o 
 -15   2  14       68.03      159.02    106.71 o 
 -14   2  14      207.58       86.35     70.26 o 
 -13   2  14     3688.77     3608.50    134.23 o 
 -12   2  14      775.28      773.21     86.71 o 
 -11   2  14     3508.99     3569.44    248.93 o 
 -10   2  14     1949.35     1786.69     78.68 o 
  -9   2  14     3351.71     3641.95    104.21 o 
  -8   2  14      586.26      595.99     61.71 o 
  -7   2  14     1083.09     1087.26     70.16 o 
  -6   2  14     1771.21     1766.50     81.74 o 
  -5   2  14     1168.61     1184.99     71.78 o 
  -4   2  14     9161.68     9379.07    190.61 o 
  -3   2  14     3516.15     3320.07    109.74 o 
  -2   2  14     1552.53     1497.96     81.75 o 
  -1   2  14      301.32      437.89     58.41 o 
   0   2  14     1537.02     1631.78     84.69 o 
   1   2  14        1.23      -25.41     49.11 o 
   2   2  14    11511.87    11028.24    228.29 o 
   3   2  14     5457.25     5496.63    199.45 o 
   4   2  14     3244.00     3456.82    142.51 o 
   5   2  14       18.98       50.41     70.87 o 
   6   2  14       18.50        1.44     71.42 o 
   7   2  14      116.44      -11.63     75.72 o 
   8   2  14     1460.67     1622.76    249.10 o 
   9   2  14     1026.74      981.56    133.01 o 
  10   2  14     1032.93     1141.13    191.77 o 
  11   2  14      214.54      163.59    114.93 o 
  12   2  14        3.19       77.81    106.35 o 
  13   2  14       29.28       28.23    113.23 o 
  14   2  14       28.63       99.30    116.58 o 
 -24   3  14       37.40      238.93    200.71 o 
 -23   3  14     1637.98     2038.12    200.72 o 
 -22   3  14        7.81      -79.43    146.82 o 
 -21   3  14       31.31       73.40    113.15 o 
 -20   3  14       41.17       52.83    102.10 o 
 -19   3  14      149.41      254.51    113.73 o 
 -18   3  14      124.07      298.29    109.24 o 
 -17   3  14     4728.19     5213.21    493.85 o 
 -16   3  14        2.07      -65.94     87.01 o 
 -15   3  14     1210.09      978.40    154.85 o 
 -14   3  14     2783.10     2627.12    198.95 o 
 -13   3  14      852.54      687.27     86.69 o 
 -12   3  14     2088.36     2106.61    263.19 o 
 -11   3  14     3116.14     3239.90    156.89 o 
 -10   3  14     1625.81     1694.13    109.88 o 
  -9   3  14       20.78       63.42    105.39 o 
  -8   3  14     2238.68     2515.31    124.33 o 
  -7   3  14      111.40       89.92     65.91 o 
  -6   3  14      969.19     1021.85    103.20 o 
  -5   3  14      155.36       10.12     60.34 o 
  -4   3  14     6467.38     6458.07    312.01 o 
  -3   3  14     1587.57     1610.95    104.63 o 
  -2   3  14     1135.17     1332.56     77.20 o 
  -1   3  14     1532.31     1482.18     79.93 o 
   0   3  14      109.37      194.27     54.73 o 
   1   3  14      393.40      507.98     65.71 o 
   2   3  14     1549.35     1584.33    105.20 o 
   3   3  14      546.85      517.99     90.02 o 
   4   3  14      241.49      198.50     74.69 o 
   5   3  14     1622.09     1355.64    159.40 o 
   6   3  14     2090.68     2233.48    127.02 o 
   7   3  14     1007.35     1221.04    113.41 o 
   8   3  14      119.26      131.30     80.07 o 
   9   3  14      119.70      161.13    101.15 o 
  10   3  14     1213.02     1244.32    148.25 o 
  11   3  14      255.09      273.53    180.50 o 
  12   3  14      373.13      504.15    132.87 o 
  13   3  14       33.78       73.26    121.88 o 
  14   3  14        7.87      -39.17    208.27 o 
 -23   4  14       64.55      172.39    197.14 o 
 -22   4  14      380.18      564.39    136.49 o 
 -21   4  14        0.80      -15.55    111.21 o 
 -20   4  14      188.67      182.01    113.25 o 
 -19   4  14        0.86       69.82    102.91 o 
 -18   4  14       79.72      117.20    110.28 o 
 -17   4  14       64.74      287.52    141.73 o 
 -16   4  14      634.94      639.62    122.83 o 
 -15   4  14       90.73       63.86     91.86 o 
 -14   4  14       82.68       17.85     75.90 o 
 -13   4  14        5.52       73.89     75.50 o 
 -12   4  14       97.94       45.31     72.70 o 
 -11   4  14      618.81      561.95     68.18 o 
 -10   4  14      563.97      620.13     73.42 o 
  -9   4  14     1418.16     1779.06     97.25 o 
  -8   4  14      859.60      916.67     97.83 o 
  -7   4  14      621.22      604.46     83.10 o 
  -6   4  14      318.32      205.44     73.57 o 
  -5   4  14     1505.35     1310.86    102.23 o 
  -4   4  14     2397.88     2646.30    157.40 o 
  -3   4  14      372.26      334.05     75.67 o 
  -2   4  14      901.52      722.33    135.51 o 
  -1   4  14      156.81      128.64     66.57 o 
   0   4  14      493.21      331.14     74.83 o 
   1   4  14      468.94      426.27    105.46 o 
   2   4  14       63.98       65.49     96.37 o 
   3   4  14       61.04      142.92     91.35 o 
   4   4  14     1380.92     1711.19    172.11 o 
   5   4  14       14.17       36.80    113.56 o 
   6   4  14       11.89        5.69     99.20 o 
   7   4  14      736.51      576.97     94.97 o 
   8   4  14      474.09      435.37     94.93 o 
   9   4  14       89.26      145.15     90.99 o 
  10   4  14      259.79      237.48    112.57 o 
  11   4  14       97.30       31.53    106.96 o 
  12   4  14       12.70      166.30    120.42 o 
  13   4  14        3.61       76.83    123.86 o 
 -22   5  14       12.13      -79.47    172.11 o 
 -21   5  14       12.51       76.39    117.54 o 
 -20   5  14       20.78      -36.56    106.84 o 
 -19   5  14      271.40      320.51    127.27 o 
 -18   5  14      405.42      303.63    121.74 o 
 -17   5  14      458.50      422.56    129.64 o 
 -16   5  14       37.72       84.79     80.57 o 
 -15   5  14       16.03       15.44     78.98 o 
 -14   5  14        2.89       61.16     69.29 o 
 -13   5  14     1279.10     1415.60    108.96 o 
 -12   5  14        8.34       67.50     63.71 o 
 -11   5  14      148.75       61.18     63.79 o 
 -10   5  14     1139.54     1173.17     84.32 o 
  -9   5  14      303.72      288.38     98.88 o 
  -8   5  14        1.50      -78.04     81.45 o 
  -7   5  14     4269.54     3876.08    191.31 o 
  -6   5  14      129.55       66.09     92.73 o 
  -5   5  14       87.69      -11.90     83.58 o 
  -4   5  14      753.33      820.70    119.72 o 
  -3   5  14      393.34      293.62    102.53 o 
  -2   5  14      149.71      144.25     92.15 o 
  -1   5  14     1194.28     1433.80    138.39 o 
   0   5  14     3405.48     3288.68    186.26 o 
   1   5  14      655.47      606.07    114.72 o 
   2   5  14      245.37      340.44    103.24 o 
   3   5  14      252.42       93.93     96.06 o 
   4   5  14       26.18      115.68     97.84 o 
   5   5  14      526.40      501.24    122.62 o 
   6   5  14     4767.28     4981.13    241.61 o 
   7   5  14       23.44      159.81    112.00 o 
   8   5  14        0.43       47.75    111.71 o 
   9   5  14     1344.14     1486.22    168.49 o 
  10   5  14      251.23      216.95    130.12 o 
  11   5  14      311.36      474.27    203.45 o 
  12   5  14      504.40      676.38    221.05 o 
 -21   6  14      686.31      842.16    240.02 o 
 -20   6  14       94.78       40.14    179.54 o 
 -19   6  14     1010.00      919.05    122.15 o 
 -18   6  14       63.48      114.43     94.33 o 
 -17   6  14       33.81      101.92     94.12 o 
 -16   6  14      181.52      162.81     93.04 o 
 -15   6  14      197.73      248.12     97.56 o 
 -14   6  14      537.81      636.05     89.72 o 
 -13   6  14     1753.96     1645.69    115.08 o 
 -12   6  14      439.56      472.95     82.87 o 
 -11   6  14      400.00      261.17     75.34 o 
 -10   6  14     1623.97     1502.46    115.09 o 
  -9   6  14      417.32      330.97    104.72 o 
  -8   6  14     4216.08     4300.81    208.63 o 
  -7   6  14        2.85       98.34     90.86 o 
  -6   6  14      620.23      385.64    113.83 o 
  -5   6  14     1485.20     1682.25    146.33 o 
  -4   6  14       16.70      -33.03     83.76 o 
  -3   6  14      669.04      535.51    113.74 o 
  -2   6  14     2844.42     2670.97    174.08 o 
  -1   6  14       59.28     -100.12    110.11 o 
   0   6  14      118.09      137.15     94.89 o 
   1   6  14     1906.86     2022.50    165.81 o 
   2   6  14      464.50      446.40    114.68 o 
   3   6  14      450.60      539.86    119.69 o 
   4   6  14        1.93      -13.38    149.85 o 
   5   6  14     1652.74     1491.68    158.89 o 
   6   6  14      187.23       71.79    106.57 o 
   7   6  14      751.39      777.78    344.78 o 
   8   6  14        7.02        6.57    117.62 o 
   9   6  14       12.49     -158.55    241.29 o 
  10   6  14      815.93     1072.48    200.17 o 
  11   6  14      807.75      690.22    163.99 o 
 -19   7  14       15.66       45.53    122.67 o 
 -18   7  14       67.78       62.28     98.18 o 
 -17   7  14      105.79      113.80     93.94 o 
 -16   7  14      348.29      369.54    103.19 o 
 -15   7  14      656.07      579.40    109.15 o 
 -14   7  14      239.31      351.89    102.25 o 
 -13   7  14      523.47      511.79     96.35 o 
 -12   7  14        1.39      -65.69     71.25 o 
 -11   7  14      714.08      440.65     88.43 o 
 -10   7  14       81.57       69.66     71.49 o 
  -9   7  14      215.96      220.94     79.21 o 
  -8   7  14     2113.93     2326.33    199.75 o 
  -7   7  14     3068.32     3202.31    198.98 o 
  -6   7  14      359.72      472.48    120.86 o 
  -5   7  14     1795.54     1689.72    156.37 o 
  -4   7  14       92.85      102.01     96.38 o 
  -3   7  14      792.85      847.58    130.27 o 
  -2   7  14     2704.85     2570.74    178.82 o 
  -1   7  14     1352.22     1168.83    143.54 o 
   0   7  14      165.67      147.65    107.88 o 
   1   7  14      519.55      416.00    122.00 o 
   2   7  14      180.27       94.69    140.50 o 
   3   7  14       42.56       19.38    112.79 o 
   4   7  14      558.03      539.41    135.93 o 
   5   7  14      206.72      228.54    117.05 o 
   6   7  14      274.33      338.97    133.86 o 
   7   7  14      131.19      134.08    129.34 o 
   8   7  14      111.73      257.25    137.53 o 
   9   7  14        6.69     -147.97    120.66 o 
 -17   8  14       38.33      -48.33    100.37 o 
 -16   8  14      570.63      470.61    191.85 o 
 -15   8  14      237.97      373.47    109.57 o 
 -14   8  14       76.60      160.64     98.93 o 
 -13   8  14      130.00       -0.37     82.49 o 
 -12   8  14     1133.96     1164.15    112.52 o 
 -11   8  14       13.44      -20.64     74.82 o 
 -10   8  14       38.17      -51.49     73.32 o 
  -9   8  14      525.72      748.81    130.09 o 
  -8   8  14       39.86       74.41    115.87 o 
  -7   8  14      408.94      298.00    114.59 o 
  -6   8  14      510.50      423.56    126.90 o 
  -5   8  14      688.91      604.09    260.51 o 
  -4   8  14      149.91       87.21    110.38 o 
  -3   8  14      411.18      324.13    118.60 o 
  -2   8  14      378.18      250.32    125.17 o 
  -1   8  14       21.35      -71.74    100.94 o 
   0   8  14       71.81       72.14    117.27 o 
   1   8  14      264.93      365.47    123.93 o 
   2   8  14       10.54      -15.85    108.74 o 
   3   8  14       13.22       82.00    120.18 o 
   4   8  14      123.69      203.79    128.30 o 
   5   8  14      302.89      274.03    135.45 o 
   6   8  14        1.57      323.70    138.66 o 
   7   8  14      118.60       33.67    131.01 o 
 -14   9  14      830.16      578.41    122.30 o 
 -13   9  14       22.07       86.10    116.38 o 
 -12   9  14       30.98      -22.45     83.56 o 
 -11   9  14      213.06      233.54    107.31 o 
 -10   9  14      330.07      341.97     95.89 o 
  -9   9  14      806.19      902.71    132.84 o 
  -8   9  14      781.80     1067.89    135.95 o 
  -7   9  14       56.58       44.22    179.00 o 
  -6   9  14       10.18      147.10    117.82 o 
  -5   9  14      847.65      802.20    235.90 o 
  -4   9  14      247.35      220.83    131.36 o 
  -3   9  14     2002.79     1860.95    221.20 o 
  -2   9  14        3.97       15.45    122.79 o 
  -1   9  14      240.62      425.58    133.51 o 
   0   9  14      380.78      408.20    131.69 o 
   1   9  14       42.39      -50.02    118.72 o 
   2   9  14      508.86      522.81    258.17 o 
   3   9  14      828.25      665.56    151.47 o 
  -7  10  14       32.77      158.69    116.81 o 
  -6  10  14      135.04     -234.07    156.05 o 
  -5  10  14        5.28     -181.43    124.39 o 
  -4  10  14        3.65      185.31    218.59 o 
 -24   1  15       20.15      -22.02    117.90 o 
 -23   1  15      217.70      209.03    122.85 o 
 -22   1  15      663.23      608.15    110.43 o 
 -21   1  15        5.90       25.62    111.06 o 
 -20   1  15       13.25      -21.53     84.35 o 
 -19   1  15      202.43      296.08     90.28 o 
 -18   1  15       44.80       86.04     80.53 o 
 -17   1  15       16.47       65.24     76.65 o 
 -16   1  15      472.72      546.41     99.97 o 
 -15   1  15      126.00      250.69     85.07 o 
 -14   1  15     1457.51     1646.81     98.04 o 
 -13   1  15     1563.13     1482.84     85.27 o 
 -12   1  15     2142.33     2139.16     84.08 o 
 -11   1  15        2.63       74.38     47.03 o 
 -10   1  15       17.86      -15.04     45.01 o 
  -9   1  15     3602.38     3692.13    176.10 o 
  -8   1  15      109.13       61.91     59.57 o 
  -7   1  15      448.41      489.55     61.86 o 
  -6   1  15      455.08      444.79     60.86 o 
  -5   1  15       10.83        5.49     49.71 o 
  -4   1  15     1353.09     1362.23    108.14 o 
  -3   1  15     6829.67     6850.18    189.29 o 
  -2   1  15      526.95      586.24     88.50 o 
  -1   1  15      615.58      652.55     68.98 o 
   0   1  15     2347.47     2472.38    103.54 o 
   1   1  15     2069.00     2099.30     99.11 o 
   2   1  15      774.76      951.81     78.99 o 
   3   1  15      448.21      420.08     69.59 o 
   4   1  15        1.98      -51.76     65.80 o 
   5   1  15     1732.70     1672.64    113.01 o 
   6   1  15      531.90      612.78    112.70 o 
   7   1  15       28.94      209.83     97.85 o 
   8   1  15      415.58      397.49    151.08 o 
   9   1  15      425.22      478.93    117.30 o 
  10   1  15      266.01      420.61    117.13 o 
  11   1  15      885.62      639.38    146.96 o 
  12   1  15       85.03      120.36    112.79 o 
  13   1  15        1.36      -62.11    114.66 o 
 -24   2  15      215.89       95.38    217.08 o 
 -23   2  15        2.96      -20.50    202.36 o 
 -22   2  15       17.69      -95.55    102.20 o 
 -21   2  15       34.36       69.22    112.87 o 
 -20   2  15       70.84      233.36    111.45 o 
 -19   2  15        0.30     -108.75    102.37 o 
 -18   2  15     1330.69     1647.65    192.12 o 
 -17   2  15       86.38       74.35     78.34 o 
 -16   2  15     2537.83     2627.36    145.73 o 
 -15   2  15      369.75      289.46     96.03 o 
 -14   2  15     3939.20     3804.21    231.60 o 
 -13   2  15     3428.66     3289.92    147.09 o 
 -12   2  15      666.75      739.66     81.95 o 
 -11   2  15      270.32      252.35     66.07 o 
 -10   2  15     1917.67     1631.91    122.69 o 
  -9   2  15      129.48      101.75     85.21 o 
  -8   2  15     5882.97     6003.04    151.78 o 
  -7   2  15      186.38      259.30     56.11 o 
  -6   2  15        2.26      -22.94     47.43 o 
  -5   2  15     4406.50     4331.12    125.15 o 
  -4   2  15        4.39        0.26     48.04 o 
  -3   2  15     2354.64     2336.76     96.52 o 
  -2   2  15     7889.45     7699.44    176.50 o 
  -1   2  15      142.26      177.54     56.83 o 
   0   2  15      194.80      149.62     84.32 o 
   1   2  15     2135.39     2316.06    103.98 o 
   2   2  15       97.16      102.62     70.22 o 
   3   2  15     3571.08     3566.21    160.59 o 
   4   2  15      112.94      105.09     75.47 o 
   5   2  15     3227.48     3299.32    147.18 o 
   6   2  15      567.24      617.55     92.70 o 
   7   2  15       16.49     -116.69     82.96 o 
   8   2  15      122.91        5.85     96.65 o 
   9   2  15       42.69       37.05     98.36 o 
  10   2  15       54.97       72.50    110.54 o 
  11   2  15      987.23      850.53    141.54 o 
  12   2  15      136.81      -53.26    115.46 o 
  13   2  15      165.58       85.09    175.83 o 
 -24   3  15       21.82       -9.95    122.44 o 
 -23   3  15      223.79      315.58    134.70 o 
 -22   3  15      201.69      167.35    122.87 o 
 -21   3  15       71.84       38.69    107.25 o 
 -20   3  15      362.42      292.52    229.58 o 
 -19   3  15       36.86       88.47    214.33 o 
 -18   3  15      273.18      257.25    112.27 o 
 -17   3  15      682.81      677.44    137.75 o 
 -16   3  15     1180.56      941.07    110.81 o 
 -15   3  15     1136.19     1161.11    138.04 o 
 -14   3  15      341.62      270.90     73.41 o 
 -13   3  15     2088.88     2182.84    144.02 o 
 -12   3  15       38.66       99.49     64.25 o 
 -11   3  15       82.14       70.55     64.27 o 
 -10   3  15      135.59      227.54     85.18 o 
  -9   3  15      550.45      734.91    108.30 o 
  -8   3  15      345.81      457.10     79.56 o 
  -7   3  15      183.31      325.75     74.34 o 
  -6   3  15        0.58        8.30     64.54 o 
  -5   3  15       17.24        6.17     66.74 o 
  -4   3  15       93.70       92.43     66.96 o 
  -3   3  15     3873.95     3916.20    152.26 o 
  -2   3  15      609.34      649.50     86.19 o 
  -1   3  15       47.27      -47.42     63.70 o 
   0   3  15       14.98       27.06     67.13 o 
   1   3  15       40.31      -67.13     65.96 o 
   2   3  15       74.84      196.17     71.25 o 
   3   3  15      498.39      814.38    225.13 o 
   4   3  15      161.74       56.52     72.87 o 
   5   3  15       58.50       -5.74     73.92 o 
   6   3  15     1232.44     1419.74    115.08 o 
   7   3  15       78.04       15.94    161.44 o 
   8   3  15      463.44      425.18    116.21 o 
   9   3  15      410.80      499.88    124.17 o 
  10   3  15      336.72      334.29    243.88 o 
  11   3  15       18.94       66.68    114.34 o 
  12   3  15        5.81       99.41    180.23 o 
 -23   4  15       84.84      114.38    209.24 o 
 -22   4  15      617.73      296.44    241.68 o 
 -21   4  15      179.20      231.52    128.14 o 
 -20   4  15        8.81      206.08    116.15 o 
 -19   4  15      162.12      202.91    127.44 o 
 -18   4  15        4.62       70.82    105.00 o 
 -17   4  15     1890.79     1771.34    169.76 o 
 -16   4  15     1689.25     1494.15    156.01 o 
 -15   4  15     1358.94     1414.48    148.03 o 
 -14   4  15      282.87      371.33     94.97 o 
 -13   4  15       66.62      125.62     80.90 o 
 -12   4  15        4.92       33.12     62.46 o 
 -11   4  15     1410.39     1566.32    105.04 o 
 -10   4  15     2647.26     2681.85    162.41 o 
  -9   4  15     4250.99     3933.32    253.70 o 
  -8   4  15      139.26      215.17     85.44 o 
  -7   4  15     1386.77     1268.42    106.52 o 
  -6   4  15      114.83       77.39     67.56 o 
  -5   4  15       48.15       -8.68     66.05 o 
  -4   4  15     2714.68     3164.92    182.31 o 
  -3   4  15       50.70       85.40     68.97 o 
  -2   4  15       18.23      -25.83     66.62 o 
  -1   4  15      225.62      198.71     73.49 o 
   0   4  15       22.49      138.60     92.81 o 
   1   4  15     1143.56     1259.08    134.57 o 
   2   4  15     4232.06     4626.96    223.28 o 
   3   4  15      617.89      642.09    121.46 o 
   4   4  15      478.16      541.93    335.30 o 
   5   4  15      109.87      -25.58    230.54 o 
   6   4  15     1237.01     1278.11    151.11 o 
   7   4  15       10.79        6.00    104.95 o 
   8   4  15      359.30      406.13    128.50 o 
   9   4  15     1134.76     1089.06    228.75 o 
  10   4  15      256.58      320.32    175.41 o 
  11   4  15      233.06       55.26    174.04 o 
  12   4  15     1027.36     1003.82    243.32 o 
 -22   5  15        4.43      127.85    204.01 o 
 -21   5  15      505.35      365.38    147.64 o 
 -20   5  15      354.58      497.59    135.33 o 
 -19   5  15      270.91      371.46    128.66 o 
 -18   5  15        8.60        8.52    108.93 o 
 -17   5  15      983.60     1031.73    149.17 o 
 -16   5  15       40.17      -17.40    103.61 o 
 -15   5  15     1046.77      909.17    141.74 o 
 -14   5  15      219.51      223.21     92.24 o 
 -13   5  15     1048.48     1177.56    120.82 o 
 -12   5  15       19.10       17.84     79.08 o 
 -11   5  15       75.30        8.93     81.74 o 
 -10   5  15      147.91      184.84    105.12 o 
  -9   5  15      202.88      332.50    105.98 o 
  -8   5  15       94.21      195.71    101.59 o 
  -7   5  15      913.27      993.45    130.64 o 
  -6   5  15      177.52      195.84    128.68 o 
  -5   5  15        3.00       -4.83     83.18 o 
  -4   5  15     1732.35     1998.50    229.16 o 
  -3   5  15      114.08      171.48     93.38 o 
  -2   5  15      568.69      561.64    131.15 o 
  -1   5  15      191.17      210.81    162.64 o 
   0   5  15       93.33      -43.02     89.68 o 
   1   5  15      546.92      594.49    121.44 o 
   2   5  15      839.60      909.59    133.03 o 
   3   5  15       29.16      102.54    343.26 o 
   4   5  15      223.52      234.87    110.61 o 
   5   5  15        6.10       94.14    150.40 o 
   6   5  15      199.87        9.23    245.11 o 
   7   5  15      106.58      284.16    206.62 o 
   8   5  15      867.64      882.61    151.96 o 
   9   5  15      289.44      280.30    142.69 o 
  10   5  15      538.58      467.13    206.48 o 
 -20   6  15       13.58      -51.73    118.57 o 
 -19   6  15      171.48       83.45    114.93 o 
 -18   6  15      822.66      523.18    131.88 o 
 -17   6  15       43.94       12.62    116.51 o 
 -16   6  15      220.68      160.88    118.49 o 
 -15   6  15       44.06       89.94    106.41 o 
 -14   6  15      102.33       65.38     93.19 o 
 -13   6  15       53.16       42.84     70.47 o 
 -12   6  15      617.70      753.79     94.68 o 
 -11   6  15      132.55      110.03    104.45 o 
 -10   6  15      697.66      709.06     80.79 o 
  -9   6  15      441.05      521.33    119.97 o 
  -8   6  15     4691.46     4591.98    411.50 o 
  -7   6  15       35.48      -45.17     93.73 o 
  -6   6  15        4.87       87.10    129.23 o 
  -5   6  15     1770.69     1686.46    167.29 o 
  -4   6  15      845.32      691.13    124.75 o 
  -3   6  15      298.30      260.40     99.88 o 
  -2   6  15     2372.12     2301.36    172.47 o 
  -1   6  15       80.57      -29.00     94.11 o 
   0   6  15        9.56       58.70     98.09 o 
   1   6  15      833.01      986.97    143.51 o 
   2   6  15       36.70        2.54    116.86 o 
   3   6  15      406.49      449.64    128.97 o 
   4   6  15      477.48      304.94    120.12 o 
   5   6  15      329.22      223.56    120.09 o 
   6   6  15       27.26      127.30    124.96 o 
   7   6  15       21.07      -35.23    196.17 o 
   8   6  15        1.30     -158.11    105.40 o 
   9   6  15       21.07      285.67    142.36 o 
 -18   7  15       14.26     -144.22    118.47 o 
 -17   7  15       30.82      -37.63     94.92 o 
 -16   7  15      226.09      176.60    109.09 o 
 -15   7  15       33.35      154.16     95.27 o 
 -14   7  15      141.95      194.65     83.46 o 
 -13   7  15     2245.58     2188.80    134.45 o 
 -12   7  15      211.78      277.34    112.32 o 
 -11   7  15     1078.87      879.55    122.43 o 
 -10   7  15      187.21      256.55     83.01 o 
  -9   7  15      361.37      164.36    368.97 o 
  -8   7  15      783.22      657.38    125.65 o 
  -7   7  15      803.82      926.09    140.00 o 
  -6   7  15       62.99        2.99    107.07 o 
  -5   7  15      164.86      107.80    116.44 o 
  -4   7  15      390.56      182.46    217.63 o 
  -3   7  15     1201.82     1129.08    148.73 o 
  -2   7  15      594.31      449.51    186.42 o 
  -1   7  15       49.61       88.71    102.17 o 
   0   7  15      313.96      282.48    149.57 o 
   1   7  15      296.30      148.06    115.42 o 
   2   7  15      440.19      496.11    132.05 o 
   3   7  15       92.75      119.35    120.82 o 
   4   7  15      151.29      228.19    164.29 o 
   5   7  15      214.64      336.16    132.93 o 
   6   7  15      960.46     1011.48    163.17 o 
   7   7  15      379.72      381.04    142.28 o 
 -16   8  15      184.45      105.61    104.26 o 
 -15   8  15      135.79      113.61     99.57 o 
 -14   8  15      273.65       93.33    258.88 o 
 -13   8  15       50.58      -10.27     83.83 o 
 -12   8  15       50.66      231.03     90.48 o 
 -11   8  15      309.07      129.56    106.85 o 
 -10   8  15      625.70      727.35    120.92 o 
  -9   8  15       49.48      -17.17     79.72 o 
  -8   8  15      290.33      143.23    125.20 o 
  -7   8  15      510.57      475.86    143.38 o 
  -6   8  15        3.08      206.52    113.67 o 
  -5   8  15      305.35      317.33    126.89 o 
  -4   8  15      273.11      136.87    116.22 o 
  -3   8  15      268.76      300.75    146.27 o 
  -2   8  15      306.73      323.39    122.80 o 
  -1   8  15       68.88      190.34    124.62 o 
   0   8  15      206.80      229.48    127.17 o 
   1   8  15      212.55      170.99    135.69 o 
   2   8  15       33.60      198.27    127.80 o 
   3   8  15      201.53      378.07    141.53 o 
   4   8  15        6.04       36.38    126.15 o 
   5   8  15       31.68     -111.88    114.00 o 
 -12   9  15     1175.00     1016.39    120.93 o 
 -11   9  15      314.24      281.34     98.91 o 
 -10   9  15      373.84      270.79    124.37 o 
  -9   9  15      325.95      347.17    114.91 o 
  -8   9  15       13.21       67.03     87.59 o 
  -7   9  15       67.86     -106.26    170.60 o 
  -6   9  15      918.96     1084.87    247.31 o 
  -5   9  15      258.47      357.70    134.75 o 
  -4   9  15      518.50      267.51    141.43 o 
  -3   9  15      456.11      260.64    130.91 o 
  -2   9  15       71.37      -94.68    132.38 o 
  -1   9  15      398.44      678.54    161.95 o 
   0   9  15       47.16       66.64    132.84 o 
   1   9  15      361.54      649.26    158.87 o 
 -24   0  16      372.51      628.53    197.95 o 
 -23   0  16        9.39     -149.83    145.16 o 
 -22   0  16     1473.25     1156.43    214.45 o 
 -21   0  16      816.42      897.43    208.40 o 
 -20   0  16       83.80       20.87    102.97 o 
 -19   0  16      119.61      204.43    104.86 o 
 -18   0  16     1833.17     1925.77    173.36 o 
 -17   0  16       39.52      101.14     96.87 o 
 -16   0  16     4238.29     4348.00    214.18 o 
 -15   0  16      964.15     1028.06    219.83 o 
 -14   0  16     3043.04     2957.22    175.57 o 
 -13   0  16     1028.00     1219.74    104.76 o 
 -12   0  16      924.13      889.67     94.18 o 
 -11   0  16      747.69      752.52     90.37 o 
 -10   0  16     7916.77     8143.73    265.79 o 
  -9   0  16     4527.76     4451.17    278.27 o 
  -8   0  16    18531.13    18589.66    459.29 o 
  -7   0  16      839.10      822.43    137.89 o 
  -6   0  16       21.41       63.87     76.72 o 
  -5   0  16     2044.67     2055.43    153.70 o 
  -4   0  16      837.39      770.86    103.62 o 
  -3   0  16     5445.33     5715.20    219.16 o 
  -2   0  16     2593.91     2530.99    153.22 o 
  -1   0  16       92.09       32.11     81.42 o 
   0   0  16      661.06      736.49    107.52 o 
   1   0  16     1038.54      996.48    130.87 o 
   2   0  16      181.93      218.59     94.27 o 
   3   0  16     1555.39     1550.25    137.64 o 
   4   0  16     1123.20     1232.60    184.20 o 
   5   0  16     1466.82      855.36    177.06 o 
   6   0  16      314.36      569.97    156.98 o 
   7   0  16      155.93      210.88    142.42 o 
   8   0  16      145.61      -13.47    150.67 o 
   9   0  16      289.09      183.39    157.27 o 
  10   0  16     1435.28     2156.67    252.95 o 
  11   0  16       89.06      203.19    163.04 o 
  12   0  16      464.05      486.10    199.88 o 
 -24   1  16        5.13      -50.76    120.44 o 
 -23   1  16       18.75        8.21     92.99 o 
 -22   1  16      266.64      152.19     98.19 o 
 -21   1  16       43.13     -126.23     84.16 o 
 -20   1  16       14.71       77.52     93.06 o 
 -19   1  16        7.82      -36.09     79.95 o 
 -18   1  16      981.22      875.48    189.89 o 
 -17   1  16        0.07       23.48     91.01 o 
 -16   1  16       20.89       12.17     72.31 o 
 -15   1  16      186.48       79.84     78.73 o 
 -14   1  16       48.36      132.00     67.48 o 
 -13   1  16      115.53      130.90     66.39 o 
 -12   1  16     1471.99     1488.49     85.03 o 
 -11   1  16        2.13        4.37     52.30 o 
 -10   1  16      615.45      573.14     72.80 o 
  -9   1  16      499.84      448.56     65.10 o 
  -8   1  16     2114.83     2063.07    145.05 o 
  -7   1  16     4024.74     4132.40    129.83 o 
  -6   1  16      245.61      346.80     62.64 o 
  -5   1  16       36.95       -1.99     53.78 o 
  -4   1  16     2898.39     2741.51    110.13 o 
  -3   1  16     1975.79     2139.32     98.81 o 
  -2   1  16     6436.45     6501.16    166.28 o 
  -1   1  16     2012.49     1970.07     99.59 o 
   0   1  16       90.34      115.96     61.25 o 
   1   1  16      426.11      303.24     67.55 o 
   2   1  16      316.03      289.98     68.58 o 
   3   1  16     1073.77     1299.72    114.70 o 
   4   1  16     1739.18     1758.58    119.06 o 
   5   1  16     2850.81     3146.93    179.89 o 
   6   1  16      441.63      536.28    184.34 o 
   7   1  16      271.14      290.86    147.64 o 
   8   1  16      138.10      199.69    111.57 o 
   9   1  16     1188.12     1135.63    149.64 o 
  10   1  16      606.65      603.57    139.19 o 
  11   1  16     1685.45     1762.70    235.35 o 
  12   1  16      183.98      244.44    133.94 o 
 -23   2  16      954.72     1190.81    162.81 o 
 -22   2  16      344.58      491.28    143.52 o 
 -21   2  16      378.09      576.81    136.54 o 
 -20   2  16       77.35        8.58     86.79 o 
 -19   2  16      187.44      364.49     95.92 o 
 -18   2  16      207.49      272.49     91.99 o 
 -17   2  16     2639.51     2839.18    216.15 o 
 -16   2  16      670.38      761.71    105.48 o 
 -15   2  16     1504.76     1440.69    120.34 o 
 -14   2  16      389.42      364.78     76.98 o 
 -13   2  16     2106.88     1733.91    108.21 o 
 -12   2  16       12.34      103.28     66.47 o 
 -11   2  16     2019.18     2051.53     96.17 o 
 -10   2  16     2108.26     2348.39    129.96 o 
  -9   2  16      830.65      784.48     94.26 o 
  -8   2  16      405.18      462.26     84.15 o 
  -7   2  16       60.53        9.56     67.12 o 
  -6   2  16     1720.64     1741.20    112.24 o 
  -5   2  16       66.05       96.66     56.28 o 
  -4   2  16     5689.44     5212.16    200.39 o 
  -3   2  16      235.84      212.34     60.17 o 
  -2   2  16      263.84      230.92     61.25 o 
  -1   2  16       19.55       79.56     60.52 o 
   0   2  16      541.86      420.53    103.85 o 
   1   2  16       36.56       -8.94     65.92 o 
   2   2  16     2841.30     2804.91    135.65 o 
   3   2  16        9.61       16.74     71.90 o 
   4   2  16      280.58      447.04     89.32 o 
   5   2  16        2.50       -9.98     76.30 o 
   6   2  16      707.26      719.71    126.26 o 
   7   2  16      477.18      412.58    122.30 o 
   8   2  16       74.32       63.94    106.20 o 
   9   2  16      128.00      143.02    228.76 o 
  10   2  16      163.24      339.76    123.64 o 
  11   2  16       27.53      115.86    123.43 o 
 -23   3  16       25.90       49.52    128.27 o 
 -22   3  16      451.64      491.46    139.85 o 
 -21   3  16      194.40      171.87    125.49 o 
 -20   3  16       31.91      106.90    118.06 o 
 -19   3  16      274.57      177.25    115.94 o 
 -18   3  16      278.43      413.41    120.92 o 
 -17   3  16      113.54      206.48     89.51 o 
 -16   3  16       97.89      110.43     86.02 o 
 -15   3  16     1440.79     1426.84    126.38 o 
 -14   3  16        1.48       -8.55     68.98 o 
 -13   3  16        0.35      113.95     69.98 o 
 -12   3  16     1611.20     1798.95    113.66 o 
 -11   3  16      645.74      669.76     90.35 o 
 -10   3  16       21.49      -25.28     68.43 o 
  -9   3  16     2271.23     2240.73    129.68 o 
  -8   3  16      526.60      423.80     85.38 o 
  -7   3  16      197.74      284.61     78.94 o 
  -6   3  16      400.95      412.04     81.21 o 
  -5   3  16     1355.99     1560.74    140.27 o 
  -4   3  16      210.25      143.26    120.80 o 
  -3   3  16     2891.40     3290.82    149.23 o 
  -2   3  16       31.89       37.07     67.97 o 
  -1   3  16     1338.52     1341.04    109.79 o 
   0   3  16      194.16       45.38     90.66 o 
   1   3  16     2047.25     2392.66    166.12 o 
   2   3  16     2508.13     2473.68    272.33 o 
   3   3  16     1275.56     1373.04    146.41 o 
   4   3  16     1807.92     1707.32    227.38 o 
   5   3  16       53.52      -32.63     79.86 o 
   6   3  16      114.55      135.56     87.61 o 
   7   3  16     1693.10     1966.15    134.68 o 
   8   3  16      788.12     1143.96    146.04 o 
   9   3  16      220.31      339.64    122.45 o 
  10   3  16     2344.70     2483.68    207.71 o 
  11   3  16       63.52      159.88    146.96 o 
 -22   4  16      101.54      -42.25    183.66 o 
 -21   4  16       15.15      192.87    131.39 o 
 -20   4  16       39.45      -69.10    105.60 o 
 -19   4  16      111.02      144.42    118.41 o 
 -18   4  16       14.86      158.63    113.80 o 
 -17   4  16      282.63      320.53    122.65 o 
 -16   4  16       22.71      -67.21     95.81 o 
 -15   4  16       75.16      -33.00     81.05 o 
 -14   4  16       41.08       12.99     84.81 o 
 -13   4  16       78.74       33.13     69.24 o 
 -12   4  16        6.64      -48.29     65.65 o 
 -11   4  16       59.79       58.10     71.44 o 
 -10   4  16      516.47      598.78     95.41 o 
  -9   4  16      354.80      279.47     99.18 o 
  -8   4  16      520.85      481.13     88.79 o 
  -7   4  16      164.30      191.98     81.99 o 
  -6   4  16      879.18      841.81    113.17 o 
  -5   4  16     1063.68     1091.13    104.83 o 
  -4   4  16     2767.85     2845.28    142.06 o 
  -3   4  16        7.41       48.69     72.46 o 
  -2   4  16       84.62       66.11     71.97 o 
  -1   4  16       72.20      -39.57    111.49 o 
   0   4  16      460.19      341.60    106.73 o 
   1   4  16      909.31      915.70    167.72 o 
   2   4  16      690.34      616.97    122.76 o 
   3   4  16        1.70      -85.94     98.67 o 
   4   4  16       24.37      -16.63    106.43 o 
   5   4  16       13.88      -53.61     98.48 o 
   6   4  16       51.38      -19.88    111.01 o 
   7   4  16       65.57       -0.02    111.58 o 
   8   4  16      455.31      307.51    133.57 o 
   9   4  16        1.71      -40.70    181.46 o 
  10   4  16       16.21      -85.24    179.26 o 
 -21   5  16      386.86      243.88    146.69 o 
 -20   5  16      104.40      181.82    128.05 o 
 -19   5  16      814.22      762.51    492.71 o 
 -18   5  16        0.76      -51.78    112.38 o 
 -17   5  16      269.64      -51.57    269.60 o 
 -16   5  16      175.28       17.30    236.45 o 
 -15   5  16       14.49       68.75     91.18 o 
 -14   5  16      577.65      556.05    110.28 o 
 -13   5  16     1984.60     1920.78    197.14 o 
 -12   5  16      133.11       67.05     87.45 o 
 -11   5  16      384.23      302.62     95.13 o 
 -10   5  16      507.04      390.99    114.95 o 
  -9   5  16      271.79      143.86    104.30 o 
  -8   5  16     2866.10     2995.01    254.63 o 
  -7   5  16      432.82      732.08    128.64 o 
  -6   5  16      346.58      286.69    103.06 o 
  -5   5  16        1.27       42.19    135.41 o 
  -4   5  16       66.62       44.92    167.31 o 
  -3   5  16       78.70       51.07     94.77 o 
  -2   5  16     1688.72     1916.41    162.33 o 
  -1   5  16      856.73      729.77    125.94 o 
   0   5  16      420.08      393.20    115.51 o 
   1   5  16      725.81      558.16    284.43 o 
   2   5  16       33.17       64.09    239.89 o 
   3   5  16       91.41      -88.85    139.40 o 
   4   5  16       50.01      -99.33    112.04 o 
   5   5  16      553.61      628.22    142.31 o 
   6   5  16      102.34      125.66    124.96 o 
   7   5  16      157.55      216.33    131.47 o 
   8   5  16        0.13       76.65    120.10 o 
   9   5  16       45.12      200.66    141.62 o 
 -19   6  16      238.19      133.20    226.43 o 
 -18   6  16      325.45      306.87    196.17 o 
 -17   6  16      168.97      146.46    121.80 o 
 -16   6  16      253.15      317.48    127.57 o 
 -15   6  16       38.30      168.67    160.43 o 
 -14   6  16      119.21      230.33    100.43 o 
 -13   6  16     1425.06     1524.14    141.12 o 
 -12   6  16        3.51       -4.54     91.16 o 
 -11   6  16      421.46      459.68    107.15 o 
 -10   6  16      100.76      -76.05    100.15 o 
  -9   6  16      377.67      379.88    121.13 o 
  -8   6  16      453.57      316.53    113.39 o 
  -7   6  16     3795.76     3739.16    208.56 o 
  -6   6  16       52.66      -45.54    178.44 o 
  -5   6  16      777.30      913.72    134.05 o 
  -4   6  16      462.17      488.75    119.72 o 
  -3   6  16      223.74      246.29    118.64 o 
  -2   6  16      454.22      387.97    212.67 o 
  -1   6  16      483.33      444.24    119.21 o 
   0   6  16     2068.23     2107.73    244.85 o 
   1   6  16      765.87      787.02    136.62 o 
   2   6  16        5.41       45.76    107.42 o 
   3   6  16      237.71      262.02    298.87 o 
   4   6  16      179.30       98.90    112.02 o 
   5   6  16      104.63      204.58    266.97 o 
   6   6  16     1686.92     1883.69    191.30 o 
   7   6  16       17.03      -57.56    122.15 o 
 -17   7  16        0.42      -47.51    116.77 o 
 -16   7  16      173.33      306.88    132.84 o 
 -15   7  16       59.25      -30.60    109.07 o 
 -14   7  16      470.92      421.18    114.61 o 
 -13   7  16       31.65       87.58    100.83 o 
 -12   7  16      326.62      310.25    107.56 o 
 -11   7  16       14.30      127.62     95.32 o 
 -10   7  16        0.77       -3.60     65.37 o 
  -9   7  16       46.07     -106.03    104.76 o 
  -8   7  16       76.11      195.79    121.78 o 
  -7   7  16      327.06      410.97    123.82 o 
  -6   7  16      834.85      579.03    133.15 o 
  -5   7  16       41.06        2.61    138.30 o 
  -4   7  16       15.67       46.16    101.96 o 
  -3   7  16      596.96      640.40    129.75 o 
  -2   7  16      147.45      168.63    187.66 o 
  -1   7  16      254.98      194.63    203.32 o 
   0   7  16      235.40      322.69    127.89 o 
   1   7  16      128.19      248.93    135.01 o 
   2   7  16        6.15       99.60    122.19 o 
   3   7  16        0.84      -40.08    118.57 o 
   4   7  16       44.09       94.58    149.44 o 
   5   7  16        8.81      -71.16    122.58 o 
 -14   8  16     1127.29     1190.19    145.99 o 
 -13   8  16        1.45       60.19    108.41 o 
 -12   8  16      423.38      365.37     98.29 o 
 -11   8  16      181.73      210.52     91.57 o 
 -10   8  16       55.75       50.28     84.73 o 
  -9   8  16        9.35       -3.74     86.53 o 
  -8   8  16     1943.92     1643.57    175.21 o 
  -7   8  16       15.78      -60.70    116.21 o 
  -6   8  16      417.74      448.41    132.01 o 
  -5   8  16      325.93      227.68    122.80 o 
  -4   8  16     1213.38      960.18    159.03 o 
  -3   8  16      631.83      488.64    137.75 o 
  -2   8  16       95.92       63.39    114.54 o 
  -1   8  16      464.93      298.88    149.98 o 
   0   8  16       25.66     -167.89    113.38 o 
   1   8  16      274.67      281.80    131.44 o 
   2   8  16      456.91      469.94    146.84 o 
  -8   9  16       11.77      107.73    131.24 o 
  -7   9  16      858.08      807.53    155.85 o 
  -6   9  16        1.57      104.61    131.69 o 
  -5   9  16      353.01      361.18    189.58 o 
  -4   9  16       23.58      -22.15    190.26 o 
 -23   1  17       43.07      -19.02     98.22 o 
 -22   1  17       29.72      -38.89     92.23 o 
 -21   1  17      177.91        6.78     94.98 o 
 -20   1  17       43.63      126.26     98.66 o 
 -19   1  17       40.33       23.22     83.44 o 
 -18   1  17     1123.40     1133.60    121.09 o 
 -17   1  17        4.54       91.77     90.81 o 
 -16   1  17       52.72      -53.74     76.87 o 
 -15   1  17      235.52      131.63     84.94 o 
 -14   1  17      888.42     1015.48     97.66 o 
 -13   1  17      511.75      490.09    105.52 o 
 -12   1  17      115.94      191.44     70.16 o 
 -11   1  17      243.60      292.43     63.35 o 
 -10   1  17       19.72      -82.79     55.19 o 
  -9   1  17      349.25      308.53     81.18 o 
  -8   1  17     5838.49     5739.91    155.72 o 
  -7   1  17       57.65       -0.93     54.53 o 
  -6   1  17      390.00      325.49     64.46 o 
  -5   1  17     1718.75     1496.17     89.48 o 
  -4   1  17     1119.10     1302.54     87.14 o 
  -3   1  17      213.52      191.92     80.24 o 
  -2   1  17      883.08     1099.42     85.35 o 
  -1   1  17      252.48      210.76     68.19 o 
   0   1  17      360.27      329.61     71.21 o 
   1   1  17     3239.87     3245.22    228.17 o 
   2   1  17     1818.84     2013.43    125.46 o 
   3   1  17      523.92      537.57    125.67 o 
   4   1  17      196.65      227.89     87.02 o 
   5   1  17      469.96      398.95    119.46 o 
   6   1  17       21.72      -41.48     99.13 o 
   7   1  17      121.38      119.58    111.47 o 
   8   1  17       43.26      239.12    120.53 o 
   9   1  17       31.85     -125.33    115.08 o 
  10   1  17       14.98      -12.02    125.29 o 
 -23   2  17       24.82       36.56    127.75 o 
 -22   2  17      431.67      346.83    134.26 o 
 -21   2  17      196.27      175.08     97.83 o 
 -20   2  17      186.28      135.43     95.40 o 
 -19   2  17       75.53      205.55     93.29 o 
 -18   2  17       14.01       74.64     83.58 o 
 -17   2  17      259.12      226.79    100.59 o 
 -16   2  17      721.40      713.91    109.25 o 
 -15   2  17      685.09      816.02     96.21 o 
 -14   2  17     1007.55     1077.47    100.34 o 
 -13   2  17      182.03      323.87     76.97 o 
 -12   2  17      324.36      239.92     88.62 o 
 -11   2  17        0.25      103.72     74.19 o 
 -10   2  17       75.00       66.66     73.02 o 
  -9   2  17       14.04        6.29     72.22 o 
  -8   2  17       49.95       70.63     85.88 o 
  -7   2  17      546.36      572.79     86.98 o 
  -6   2  17      535.93      360.37     81.69 o 
  -5   2  17       23.90       80.15     70.94 o 
  -4   2  17      519.40      449.09     94.66 o 
  -3   2  17      540.02      444.68     85.39 o 
  -2   2  17       84.79       94.24     61.33 o 
  -1   2  17      243.53      281.53     69.94 o 
   0   2  17     1174.09     1228.44     91.89 o 
   1   2  17     1283.28     1461.33    112.08 o 
   2   2  17        8.03      -60.42     76.35 o 
   3   2  17      120.81      213.59    122.82 o 
   4   2  17      140.90      104.55     82.03 o 
   5   2  17        3.68      -27.52    116.97 o 
   6   2  17      907.70     1028.75    139.23 o 
   7   2  17     2044.12     2081.54    171.57 o 
   8   2  17       21.48     -162.28    108.19 o 
   9   2  17      354.29      282.92    163.72 o 
  10   2  17      131.44      118.25    122.18 o 
 -22   3  17      124.32      178.27    125.95 o 
 -21   3  17        4.15      114.32    124.67 o 
 -20   3  17        4.03      150.74    122.84 o 
 -19   3  17      255.84      161.72    116.97 o 
 -18   3  17       86.71      170.48     94.41 o 
 -17   3  17      797.85      783.78    115.12 o 
 -16   3  17      541.67      540.32    152.60 o 
 -15   3  17      346.70      373.53     85.12 o 
 -14   3  17      255.36      467.92     85.60 o 
 -13   3  17        3.51       80.81     72.81 o 
 -12   3  17       23.65        1.79     67.59 o 
 -11   3  17      960.25      830.19    101.77 o 
 -10   3  17       77.43       16.96     75.91 o 
  -9   3  17      127.12      184.13     79.23 o 
  -8   3  17        4.93      -59.27     74.37 o 
  -7   3  17     1458.16     1413.54    114.81 o 
  -6   3  17       94.39      -32.47     72.39 o 
  -5   3  17       79.70       34.76     75.23 o 
  -4   3  17      212.43      221.96     78.99 o 
  -3   3  17     1118.44     1020.01    105.76 o 
  -2   3  17      486.65      477.49     91.85 o 
  -1   3  17      832.97     1045.57    144.73 o 
   0   3  17      255.03      242.37    104.94 o 
   1   3  17      509.48      672.37    126.82 o 
   2   3  17     1487.24     1351.00    144.27 o 
   3   3  17      886.65     1012.95    143.27 o 
   4   3  17     1390.20     1644.47    222.56 o 
   5   3  17      782.44      878.39    170.32 o 
   6   3  17      464.09      425.67    209.10 o 
   7   3  17      517.53      421.20    182.28 o 
   8   3  17        3.88      270.27    193.29 o 
   9   3  17       28.75       12.10    180.09 o 
 -21   4  17      376.92      250.58    131.74 o 
 -20   4  17       96.80      197.37    129.57 o 
 -19   4  17      180.39      178.46    123.86 o 
 -18   4  17        1.00       14.28    110.84 o 
 -17   4  17      815.24     1136.21    152.10 o 
 -16   4  17        4.63      107.15    115.15 o 
 -15   4  17      968.93     1018.79    147.47 o 
 -14   4  17      385.35      284.51     96.10 o 
 -13   4  17     3566.20     3329.36    179.91 o 
 -12   4  17        9.39      -39.95    129.70 o 
 -11   4  17       23.21      -68.32     68.15 o 
 -10   4  17      904.70      759.62    103.86 o 
  -9   4  17        9.41      -13.54     82.43 o 
  -8   4  17      429.92      428.95     92.58 o 
  -7   4  17     1510.40     1447.44    118.63 o 
  -6   4  17      102.73      192.78     79.94 o 
  -5   4  17      106.15      -18.00     75.13 o 
  -4   4  17      544.04      473.54     90.46 o 
  -3   4  17     1405.12     1509.18    119.23 o 
  -2   4  17      866.30      753.44    100.57 o 
  -1   4  17      288.56      162.74    106.28 o 
   0   4  17      557.19      717.05    132.35 o 
   1   4  17       42.68      -93.13    122.76 o 
   2   4  17        0.79       40.80     98.76 o 
   3   4  17     1198.50     1315.24    154.31 o 
   4   4  17        6.34     -113.30    123.86 o 
   5   4  17      185.73      217.87    123.32 o 
   6   4  17      665.59      626.62    172.12 o 
   7   4  17      181.20      352.73    135.57 o 
   8   4  17      311.55      244.43    188.34 o 
 -20   5  17       11.34      159.14    131.87 o 
 -19   5  17       47.93       66.41    117.15 o 
 -18   5  17      173.50      263.79    207.44 o 
 -17   5  17      169.55      115.79    123.92 o 
 -16   5  17        0.96      -13.87    104.82 o 
 -15   5  17       87.85      170.98    100.32 o 
 -14   5  17       50.65      110.36    120.39 o 
 -13   5  17      220.47      370.81    102.37 o 
 -12   5  17      287.23      317.77    186.01 o 
 -11   5  17      690.67      570.83     91.30 o 
 -10   5  17       11.15       54.75    107.48 o 
  -9   5  17     4297.62     4142.20    309.62 o 
  -8   5  17      385.23      344.20    114.82 o 
  -7   5  17     2033.23     2369.14    387.53 o 
  -6   5  17       54.28      -23.45    100.53 o 
  -5   5  17       13.35       -9.53     95.03 o 
  -4   5  17      129.74        1.30     98.70 o 
  -3   5  17     1481.26     1255.37    145.17 o 
  -2   5  17      522.63      385.32    226.70 o 
  -1   5  17      748.12      543.53    131.40 o 
   0   5  17       56.46       93.37    128.13 o 
   1   5  17     1318.92     1185.58    153.11 o 
   2   5  17      569.60      625.16    133.64 o 
   3   5  17       78.78       66.45    118.05 o 
   4   5  17     1113.95     1316.68    332.81 o 
   5   5  17      301.67      237.90    181.60 o 
   6   5  17      430.72      305.38    137.35 o 
   7   5  17      324.40      449.90    149.41 o 
 -18   6  17       21.17       37.52    122.02 o 
 -17   6  17       40.93      -17.21    171.15 o 
 -16   6  17      258.20      218.54    132.58 o 
 -15   6  17      160.87       94.04    103.43 o 
 -14   6  17       93.06       70.44    132.28 o 
 -13   6  17       16.68       13.37     96.99 o 
 -12   6  17      199.01      127.91    102.44 o 
 -11   6  17       18.31       50.50     91.57 o 
 -10   6  17        2.35      -63.68    114.98 o 
  -9   6  17     1868.85     1906.64    206.20 o 
  -8   6  17       29.15       27.82    104.56 o 
  -7   6  17        0.58      -87.24     99.31 o 
  -6   6  17        5.59        6.62    108.88 o 
  -5   6  17        7.16      -23.71    104.47 o 
  -4   6  17       33.89      -21.95    100.77 o 
  -3   6  17      283.78      392.35    126.38 o 
  -2   6  17        0.09     -141.61     98.28 o 
  -1   6  17        8.32      -77.90    105.02 o 
   0   6  17      229.65      159.16    121.50 o 
   1   6  17      123.53       25.53    114.36 o 
   2   6  17       16.71       90.91    117.28 o 
   3   6  17       89.11      -72.82    115.11 o 
   4   6  17       64.91     -191.97    186.29 o 
   5   6  17       19.03      -66.37    121.86 o 
 -16   7  17       54.05       77.00    129.04 o 
 -15   7  17      145.65      241.74    114.29 o 
 -14   7  17      506.24      422.75    120.88 o 
 -13   7  17       72.42       41.73    141.92 o 
 -12   7  17      180.58      239.77    145.30 o 
 -11   7  17      362.20      159.10    111.84 o 
 -10   7  17      315.40      368.93    149.73 o 
  -9   7  17      410.68      302.75    134.23 o 
  -8   7  17     2478.28     2522.06    200.76 o 
  -7   7  17        7.42      216.51    124.16 o 
  -6   7  17      254.31       96.74    138.71 o 
  -5   7  17       30.80      -13.90    104.79 o 
  -4   7  17       49.75     -136.68    110.47 o 
  -3   7  17      379.68      320.50    121.60 o 
  -2   7  17     1019.56      931.68    150.07 o 
  -1   7  17      252.20       -5.77    152.18 o 
   0   7  17      370.13      289.32    131.58 o 
   1   7  17       98.12       42.47    123.79 o 
   2   7  17      482.59      287.01    134.98 o 
   3   7  17      380.57      338.95    301.35 o 
 -12   8  17       49.93       72.47    107.37 o 
 -11   8  17      312.17      236.47    121.14 o 
 -10   8  17      138.49       61.54    116.64 o 
  -9   8  17       28.66       52.92    118.49 o 
  -8   8  17       37.70      -66.27    112.26 o 
  -7   8  17      548.47      638.45    151.79 o 
  -6   8  17      193.98      350.56    136.73 o 
  -5   8  17       18.62      -68.94    259.01 o 
  -4   8  17      154.66       63.61    141.46 o 
  -3   8  17       45.04       39.21    120.85 o 
  -2   8  17        5.40     -167.44    111.62 o 
  -1   8  17       33.02     -189.36    135.97 o 
 -22   0  18      608.78      447.33    194.38 o 
 -21   0  18       19.62       29.69    173.49 o 
 -20   0  18      104.51       65.44    155.62 o 
 -19   0  18        5.03      -13.75    164.14 o 
 -18   0  18      745.23      690.95    200.43 o 
 -17   0  18        5.88      -57.19    154.78 o 
 -16   0  18      314.68      495.17    189.43 o 
 -15   0  18        4.34       27.49    141.87 o 
 -14   0  18      727.54      820.60    130.48 o 
 -13   0  18     3274.29     3565.97    246.19 o 
 -12   0  18       11.10       31.64     74.38 o 
 -11   0  18      133.91       40.44     91.87 o 
 -10   0  18     1512.53     1637.33    138.73 o 
  -9   0  18       19.39      -42.91    168.54 o 
  -8   0  18     6003.03     5101.83    214.32 o 
  -7   0  18      209.07      254.27    129.92 o 
  -6   0  18      188.98      235.63    119.61 o 
  -5   0  18      917.51      707.57    198.52 o 
  -4   0  18      596.07      589.99    108.31 o 
  -3   0  18      702.05      817.15    117.70 o 
  -2   0  18     7087.44     7092.63    262.98 o 
  -1   0  18      155.98      249.72    111.63 o 
   0   0  18     5143.14     5680.76    237.77 o 
   1   0  18      599.05      702.74    126.66 o 
   2   0  18      725.93      785.02    125.69 o 
   3   0  18      268.14      354.41    161.11 o 
   4   0  18     1780.62     1852.03    222.98 o 
   5   0  18     1641.41     1872.65    238.65 o 
   6   0  18      962.19      938.68    206.20 o 
   7   0  18        7.43       -7.42    167.44 o 
   8   0  18      217.27      199.34    168.82 o 
   9   0  18      248.65      163.87    183.94 o 
 -22   1  18      754.05      568.17    289.79 o 
 -21   1  18      414.73      354.14    112.65 o 
 -20   1  18      348.77      373.57    105.85 o 
 -19   1  18      832.11      484.26    106.56 o 
 -18   1  18      398.39      324.45     98.61 o 
 -17   1  18       82.97       53.08     84.98 o 
 -16   1  18     1212.23     1160.78    123.38 o 
 -15   1  18     1078.13     1283.75    106.86 o 
 -14   1  18     2181.18     2172.39    123.05 o 
 -13   1  18        8.30       34.66     69.77 o 
 -12   1  18       30.16       43.23     69.75 o 
 -11   1  18      373.37      311.26     87.25 o 
 -10   1  18      366.56      411.67    100.56 o 
  -9   1  18      201.18      180.05     81.11 o 
  -8   1  18     5085.58     5010.41    185.59 o 
  -7   1  18       82.16      109.35     64.26 o 
  -6   1  18     1505.07     1206.55     89.98 o 
  -5   1  18      444.55      446.51     72.58 o 
  -4   1  18      127.45       65.57     71.43 o 
  -3   1  18     2894.66     2991.61    124.87 o 
  -2   1  18     2721.25     2778.83    123.83 o 
  -1   1  18     1691.05     1974.92    108.88 o 
   0   1  18      180.33      283.87     74.74 o 
   1   1  18       16.39      -14.47     78.75 o 
   2   1  18      297.12      261.39     88.07 o 
   3   1  18      699.28      842.91    106.69 o 
   4   1  18      160.59      214.58    141.60 o 
   5   1  18     1379.27     1209.19    181.33 o 
   6   1  18        4.37      -29.18    111.18 o 
   7   1  18      142.73      263.52    122.79 o 
   8   1  18       58.34      174.40    154.66 o 
   9   1  18        1.66       95.59    125.22 o 
 -22   2  18      152.38       26.95    126.24 o 
 -21   2  18      305.51      154.35    112.67 o 
 -20   2  18        9.15       61.53     97.19 o 
 -19   2  18       31.31      -12.30     93.73 o 
 -18   2  18       14.27      -94.66    148.82 o 
 -17   2  18      366.91      268.73    114.67 o 
 -16   2  18      381.43      358.19     99.25 o 
 -15   2  18      478.88      367.20    128.30 o 
 -14   2  18      322.92      271.59     79.55 o 
 -13   2  18      325.16      426.50     86.10 o 
 -12   2  18      406.08      403.01    102.47 o 
 -11   2  18      471.52      604.75     98.08 o 
 -10   2  18      149.38      319.32     87.18 o 
  -9   2  18      116.69       49.35     79.88 o 
  -8   2  18      349.37      328.95     85.83 o 
  -7   2  18      692.62      672.31     99.02 o 
  -6   2  18      218.17      234.78     84.86 o 
  -5   2  18      890.89      763.33     98.73 o 
  -4   2  18      179.74      157.93     80.29 o 
  -3   2  18     1275.87     1200.87    110.27 o 
  -2   2  18      103.01       63.46     80.67 o 
  -1   2  18     1725.40     1491.74    121.70 o 
   0   2  18      387.33      477.65    116.13 o 
   1   2  18     1869.26     1948.44    163.50 o 
   2   2  18      440.37      387.72     95.35 o 
   3   2  18      602.76      616.46    104.09 o 
   4   2  18      761.48      898.70    111.10 o 
   5   2  18      562.53      438.04    126.59 o 
   6   2  18      414.11      534.39    163.18 o 
   7   2  18      758.69      979.19    148.87 o 
   8   2  18        0.14       86.07    130.19 o 
 -21   3  18      131.31       19.56    119.94 o 
 -20   3  18      461.40      597.56    148.08 o 
 -19   3  18        4.35       78.28    118.85 o 
 -18   3  18     1137.10     1213.16    130.42 o 
 -17   3  18      983.74     1057.10    213.91 o 
 -16   3  18       43.14        7.85     89.72 o 
 -15   3  18      618.70      695.88     98.54 o 
 -14   3  18      237.11      241.51     84.66 o 
 -13   3  18     1312.63     1536.04    117.94 o 
 -12   3  18       86.43      113.19     73.76 o 
 -11   3  18     1311.52     1553.33    136.12 o 
 -10   3  18      388.21      497.00     96.56 o 
  -9   3  18      552.05      442.91     97.34 o 
  -8   3  18       77.47        3.91     80.42 o 
  -7   3  18     2276.51     2289.58    140.69 o 
  -6   3  18      317.64      299.15    115.61 o 
  -5   3  18       41.89      -37.01     75.29 o 
  -4   3  18     2266.03     2512.23    193.82 o 
  -3   3  18       86.33      145.26     84.36 o 
  -2   3  18      508.47      364.41     94.15 o 
  -1   3  18      926.81     1036.35    144.36 o 
   0   3  18      669.16      897.57    328.43 o 
   1   3  18       43.64       63.82    102.25 o 
   2   3  18     1661.20     2008.63    218.44 o 
   3   3  18       10.25      -12.18    104.06 o 
   4   3  18      719.23      538.82    216.79 o 
   5   3  18       37.28      -39.04    108.92 o 
   7   3  18       27.69       36.84    179.82 o 
 -20   4  18        6.54       28.09    124.75 o 
 -19   4  18       45.69       42.57    154.11 o 
 -18   4  18      269.10      322.49    128.89 o 
 -17   4  18       67.10       64.15    114.54 o 
 -16   4  18        9.02      -94.02    151.91 o 
 -15   4  18        1.74       71.46     93.95 o 
 -14   4  18      483.67      375.54     90.77 o 
 -13   4  18      118.44      -21.03     75.51 o 
 -12   4  18      164.23      158.97     81.48 o 
 -11   4  18      105.02      166.65     90.69 o 
 -10   4  18      571.01      630.70    105.06 o 
  -9   4  18      138.90      183.51     87.50 o 
  -8   4  18       57.74       98.86     80.73 o 
  -7   4  18      591.16      802.98    109.35 o 
  -6   4  18      942.58     1150.98    121.56 o 
  -5   4  18        7.44        7.78    108.53 o 
  -4   4  18      320.33      303.79     93.43 o 
  -3   4  18       15.72      -24.05     78.98 o 
  -2   4  18        1.63       -7.24     99.12 o 
  -1   4  18      531.88      560.72    128.16 o 
   0   4  18      250.79      405.42    294.05 o 
   1   4  18      839.16      782.43    139.79 o 
   2   4  18       23.08     -121.01     98.29 o 
   3   4  18       25.22       91.01    121.33 o 
   4   4  18      497.32      419.42    131.64 o 
   5   4  18      700.62      907.12    168.68 o 
   6   4  18      117.91       -3.16    188.47 o 
 -19   5  18       18.03      -14.55    123.20 o 
 -18   5  18      179.29       35.66    121.64 o 
 -17   5  18        7.57       -1.02    118.15 o 
 -16   5  18      450.77      478.56    137.89 o 
 -15   5  18      133.31      127.75    102.70 o 
 -14   5  18      337.87      523.45    117.40 o 
 -13   5  18      101.42       71.52     97.56 o 
 -12   5  18       21.12      -81.83     92.80 o 
 -11   5  18       84.60      -50.19    107.15 o 
 -10   5  18        1.41      -10.32    101.47 o 
  -9   5  18      562.97      484.38    182.71 o 
  -8   5  18      614.04      994.00    188.62 o 
  -7   5  18      237.65      105.87    144.62 o 
  -6   5  18       30.25       -2.26    102.82 o 
  -5   5  18       63.76      117.55     86.44 o 
  -4   5  18       30.57      -29.79     81.29 o 
  -3   5  18      624.08      521.52    131.25 o 
  -2   5  18      121.49      -68.09    103.97 o 
  -1   5  18        6.31       12.02    109.15 o 
   0   5  18      317.85      354.50    319.36 o 
   1   5  18      219.64      238.93    123.37 o 
   2   5  18       40.73      -68.27    201.12 o 
   3   5  18     1272.07      927.89    159.62 o 
   4   5  18       37.59       83.09    121.27 o 
   5   5  18       35.27       28.26    224.21 o 
 -17   6  18       55.15      155.20    137.63 o 
 -16   6  18      115.34       16.63    162.49 o 
 -15   6  18       33.86      -91.68     97.56 o 
 -14   6  18        2.56       44.69    100.29 o 
 -13   6  18      838.63      988.77    135.89 o 
 -12   6  18       25.33       48.12     96.79 o 
 -11   6  18     1932.82     1891.60    135.61 o 
 -10   6  18       73.14      -87.83    110.45 o 
  -9   6  18      857.70      822.41    147.91 o 
  -8   6  18     2085.71     2507.86    195.62 o 
  -7   6  18      523.07      614.07    171.02 o 
  -6   6  18      115.76      164.97    120.17 o 
  -5   6  18      625.06      609.28    204.42 o 
  -4   6  18      109.18      205.29    137.61 o 
  -3   6  18      781.29      544.85    136.24 o 
  -2   6  18      289.41       87.78    183.26 o 
  -1   6  18       17.34      -67.07    185.86 o 
   0   6  18     1106.74     1052.46    200.85 o 
   1   6  18      129.31      199.97    130.94 o 
   2   6  18     1232.36     1226.18    178.99 o 
   3   6  18       74.51      297.16    145.32 o 
 -14   7  18        5.42      -50.02    103.86 o 
 -13   7  18       72.12      102.02    105.83 o 
 -12   7  18       46.17       42.94    104.53 o 
 -11   7  18       20.87     -116.59    101.10 o 
 -10   7  18      128.87      180.99    183.12 o 
  -9   7  18      196.01      154.37    129.24 o 
  -8   7  18       20.81     -103.21    133.90 o 
  -7   7  18      135.92      278.12    127.69 o 
  -6   7  18      383.03      411.46    133.65 o 
  -5   7  18      101.80      -54.22    109.05 o 
  -4   7  18      216.44      225.43    129.76 o 
  -3   7  18        1.16     -111.43    142.01 o 
  -2   7  18       40.89      -25.46    113.51 o 
  -1   7  18      205.54      243.24    135.79 o 
   0   7  18      282.90      371.04    144.91 o 
 -21   1  19       31.57      -20.08    121.55 o 
 -20   1  19        4.35       44.97    211.70 o 
 -19   1  19       35.21      -15.29    120.07 o 
 -18   1  19       92.04      131.90     94.62 o 
 -17   1  19       83.39      136.35     92.08 o 
 -16   1  19      201.12      233.87     95.29 o 
 -15   1  19      362.76      392.27     88.51 o 
 -14   1  19      112.15       77.08     75.71 o 
 -13   1  19     1295.07     1338.25    134.34 o 
 -12   1  19      353.66      169.80     78.22 o 
 -11   1  19       74.81      -96.08     75.54 o 
 -10   1  19      248.39      334.92    143.21 o 
  -9   1  19      333.82      337.82    138.25 o 
  -8   1  19        1.07       33.64     81.89 o 
  -7   1  19      116.03      111.47     76.97 o 
  -6   1  19     1423.71     1435.52    119.81 o 
  -5   1  19      201.45       83.49    120.43 o 
  -4   1  19      736.28      773.80    115.92 o 
  -3   1  19     2592.71     2531.94    121.16 o 
  -2   1  19       94.93      115.41     72.84 o 
  -1   1  19       50.99        4.73     73.18 o 
   0   1  19       16.30       -9.34     70.35 o 
   1   1  19     2275.97     2171.84    168.16 o 
   2   1  19      169.32      259.81     96.31 o 
   3   1  19       27.92      -85.42    105.53 o 
   4   1  19        3.05       38.72    110.51 o 
   5   1  19       16.56     -101.47    111.63 o 
   6   1  19      270.84      202.55    120.12 o 
   7   1  19      252.44      342.07    172.25 o 
 -20   2  19      244.06      350.32    114.92 o 
 -19   2  19      430.06      407.43    113.07 o 
 -18   2  19     1504.71     1412.26    178.90 o 
 -17   2  19      241.83      245.37    155.17 o 
 -16   2  19       89.85       38.55    117.38 o 
 -15   2  19       26.07       67.95     77.27 o 
 -14   2  19      271.81      352.40     87.62 o 
 -13   2  19      170.26      136.18     77.40 o 
 -12   2  19       76.12      126.23     80.31 o 
 -11   2  19      236.89      287.92     94.56 o 
 -10   2  19      250.27      160.36     87.86 o 
  -9   2  19      189.86      181.77     86.10 o 
  -8   2  19     2456.06     2497.93    146.79 o 
  -7   2  19       28.85        2.76     79.78 o 
  -6   2  19        1.04     -105.70     72.18 o 
  -5   2  19       89.63      173.72     90.61 o 
  -4   2  19       22.89       87.17     83.77 o 
  -3   2  19       65.63       96.46     86.80 o 
  -2   2  19     1272.04     1462.06    195.05 o 
  -1   2  19        2.56      -12.44    102.82 o 
   0   2  19      417.66      686.36    134.79 o 
   1   2  19      167.32      189.28    109.34 o 
   2   2  19      180.68      270.05    148.20 o 
   3   2  19      150.22      199.65    121.11 o 
   4   2  19      197.69      237.56    170.47 o 
   5   2  19      621.81      704.95    218.58 o 
   6   2  19      170.12      229.86    169.09 o 
 -20   3  19      144.35      270.64    134.69 o 
 -19   3  19      348.17      318.72    111.44 o 
 -18   3  19      961.71      863.88    128.74 o 
 -17   3  19      194.00      109.90    100.64 o 
 -16   3  19        0.02      -76.53     79.31 o 
 -15   3  19      189.41      321.04     89.91 o 
 -14   3  19      437.05      417.52     92.41 o 
 -13   3  19      354.63      357.41     92.95 o 
 -12   3  19      241.12      296.03     85.95 o 
 -11   3  19      138.29      136.47     91.99 o 
 -10   3  19        1.35       -8.76     86.54 o 
  -9   3  19       27.88       75.46     84.21 o 
  -8   3  19      240.80      304.78     93.30 o 
  -7   3  19      471.73      574.66    104.75 o 
  -6   3  19      170.53      173.92     86.00 o 
  -5   3  19        8.13      106.40     91.04 o 
  -4   3  19       28.26       54.65     86.90 o 
  -3   3  19      550.06      541.23    104.72 o 
  -2   3  19       20.43       10.03    107.47 o 
  -1   3  19      192.68      129.56    113.00 o 
   0   3  19        6.75       29.08    106.56 o 
   1   3  19      226.98      291.26    126.22 o 
   2   3  19       94.29      219.37    131.84 o 
   3   3  19      264.16      273.48    130.63 o 
   4   3  19        6.18       60.26    119.17 o 
   5   3  19        5.39      180.37    182.29 o 
 -19   4  19      174.08      368.09    147.44 o 
 -18   4  19      213.54      119.89    134.26 o 
 -17   4  19      878.34      743.41    152.57 o 
 -16   4  19       75.15      100.70    102.87 o 
 -15   4  19      109.54      -56.90     82.17 o 
 -14   4  19        0.12      -22.87     79.05 o 
 -13   4  19       32.19       36.29     96.91 o 
 -12   4  19      417.39      470.12     96.53 o 
 -11   4  19       88.54      173.16     96.39 o 
 -10   4  19       35.74       54.34    113.17 o 
  -9   4  19      818.03     1025.49    192.13 o 
  -8   4  19        2.03      143.19     87.59 o 
  -7   4  19     2024.39     2251.64    148.53 o 
  -6   4  19      743.17      812.72    114.39 o 
  -5   4  19      676.00      724.38    111.59 o 
  -4   4  19       11.47       12.81     86.46 o 
  -3   4  19      458.12      279.23    126.10 o 
  -2   4  19       79.38       64.50    115.54 o 
  -1   4  19      969.25      998.03    281.96 o 
   0   4  19     1070.66      759.11    142.54 o 
   1   4  19     1442.90     1757.92    175.18 o 
   2   4  19      688.42      550.53    140.90 o 
   3   4  19       65.69       92.24    118.10 o 
   4   4  19      640.49      442.95    417.10 o 
 -17   5  19       16.36      175.88    133.85 o 
 -16   5  19        0.39      -74.90     99.32 o 
 -15   5  19      432.96      669.30    129.72 o 
 -14   5  19      281.86      469.70    123.63 o 
 -13   5  19     1437.54     1612.68    176.95 o 
 -12   5  19      173.84      102.36    107.03 o 
 -11   5  19      279.98      307.47    131.73 o 
 -10   5  19       46.02      -74.77    110.39 o 
  -9   5  19       68.12     -110.38    110.42 o 
  -8   5  19      466.78      499.59    132.56 o 
  -7   5  19     1412.81     1398.76    145.90 o 
  -6   5  19      145.48      209.23     97.64 o 
  -5   5  19      408.12      328.16    114.99 o 
  -4   5  19       48.10       60.25    112.65 o 
  -3   5  19      385.16      336.54    134.65 o 
  -2   5  19      568.76      316.26    126.31 o 
  -1   5  19       19.89      -21.59    114.82 o 
   0   5  19      687.09      568.11    138.53 o 
   1   5  19        4.96     -158.43    120.53 o 
   2   5  19      235.48       31.99    121.02 o 
   3   5  19      427.95      301.33    141.88 o 
 -14   6  19       54.48       85.75    106.95 o 
 -13   6  19      106.43       82.82    109.93 o 
 -12   6  19        0.75     -106.70    100.97 o 
 -11   6  19      330.76      400.41    151.64 o 
 -10   6  19        9.81      -71.02    117.53 o 
  -9   6  19       18.35       65.65    115.40 o 
  -8   6  19      615.91      874.14    202.49 o 
  -7   6  19      139.23      111.88    223.95 o 
  -6   6  19       86.05      373.00    133.13 o 
  -5   6  19      290.39      192.00    123.69 o 
  -4   6  19        5.98     -168.64    112.42 o 
  -3   6  19       24.89      -34.37    121.80 o 
  -2   6  19     1057.06      953.05    162.39 o 
  -1   6  19      446.25      362.40    143.65 o 
   0   6  19      479.57      621.25    153.49 o 
  -9   7  19      255.10      394.28    195.63 o 
  -8   7  19      360.79      187.04    136.10 o 
  -7   7  19      142.76      -11.85    122.58 o 
  -6   7  19      306.54        0.53    125.58 o 
  -5   7  19       35.85       88.35    128.67 o 
 -20   0  20       28.42      140.50    196.86 o 
 -19   0  20       32.31       37.67    172.94 o 
 -18   0  20      223.45      244.98    187.24 o 
 -17   0  20      540.82      607.36    198.50 o 
 -16   0  20        3.04       16.77    153.70 o 
 -15   0  20       21.60     -174.86    141.03 o 
 -14   0  20      239.09      264.22    172.12 o 
 -13   0  20       32.12       95.68    156.72 o 
 -12   0  20      267.46      381.09    185.03 o 
 -11   0  20     2130.34     2547.66    274.95 o 
 -10   0  20      241.24      233.43    168.82 o 
  -9   0  20      956.56      954.05    133.22 o 
  -8   0  20     5053.74     4619.80    269.20 o 
  -7   0  20      932.87      710.82    141.32 o 
  -6   0  20     2037.65     2369.66    170.67 o 
  -5   0  20      257.45      213.77    105.98 o 
  -4   0  20     1107.32     1537.97    151.87 o 
  -3   0  20       41.30      145.72    109.44 o 
  -2   0  20     1684.14     1836.43    165.55 o 
  -1   0  20     1219.28     1391.27    177.21 o 
   0   0  20       21.30      -20.48    102.40 o 
   1   0  20     3666.48     3098.95    280.47 o 
   2   0  20       77.14      218.31    172.94 o 
   3   0  20        9.32     -102.84    162.21 o 
   4   0  20      342.37      428.90    190.25 o 
   5   0  20     1193.68     1248.82    232.33 o 
 -19   1  20       15.64      217.63    136.38 o 
 -18   1  20       35.85      -28.60    123.33 o 
 -17   1  20       94.73       59.29    121.37 o 
 -16   1  20      143.97      292.54    125.18 o 
 -15   1  20        5.06       -7.20     78.72 o 
 -14   1  20        1.06        8.74     75.19 o 
 -13   1  20        2.44      -33.02     73.33 o 
 -12   1  20      458.58      541.94    186.76 o 
 -11   1  20       10.12      -40.03     85.80 o 
 -10   1  20       38.11        1.28     83.52 o 
  -9   1  20       23.59       35.71     99.42 o 
  -8   1  20        0.56       53.80     83.39 o 
  -7   1  20      319.15      263.77     91.62 o 
  -6   1  20      116.74       91.24     87.49 o 
  -5   1  20       11.25        4.14     81.91 o 
  -4   1  20       72.56      188.12     88.30 o 
  -3   1  20      110.84      124.45    108.46 o 
  -2   1  20      958.89      996.54    116.06 o 
  -1   1  20      271.23      226.57     96.25 o 
   0   1  20      273.21      247.50    120.86 o 
   1   1  20      339.77      317.31    102.32 o 
   2   1  20      131.95      149.05    118.97 o 
   3   1  20      156.85      147.91    126.01 o 
   4   1  20      161.81     -138.93    166.22 o 
 -19   2  20      300.33      225.72    111.41 o 
 -18   2  20      721.12      957.51    130.86 o 
 -17   2  20      262.34      101.46    103.13 o 
 -16   2  20       15.99      102.55     86.12 o 
 -15   2  20      374.78      576.10    141.24 o 
 -14   2  20      437.48      533.78     97.05 o 
 -13   2  20     1839.06     1870.72    193.62 o 
 -12   2  20     1337.89     1228.00     99.19 o 
 -11   2  20        8.58       34.33     86.39 o 
 -10   2  20        2.41      103.96     89.29 o 
  -9   2  20      505.22      705.26    108.04 o 
  -8   2  20      102.71      115.14     88.09 o 
  -7   2  20     2083.70     2088.19    198.68 o 
  -6   2  20      568.32      537.48    104.96 o 
  -5   2  20      976.67      950.62    117.12 o 
  -4   2  20      295.28      241.03    100.35 o 
  -3   2  20       22.51      142.07     89.50 o 
  -2   2  20      623.03      482.92    104.39 o 
  -1   2  20     2176.22     2125.44    181.96 o 
   0   2  20     1458.75     1342.65    161.77 o 
   1   2  20      838.03     1174.95    289.66 o 
   2   2  20        1.90        3.04    122.91 o 
   3   2  20      109.04       61.31    174.32 o 
   4   2  20      377.39      362.66    191.08 o 
 -18   3  20      155.67      162.79    110.16 o 
 -17   3  20       58.77      -36.95    102.46 o 
 -16   3  20        2.09       31.72     85.21 o 
 -15   3  20      373.53      473.09    111.92 o 
 -14   3  20        0.80      -41.16     84.41 o 
 -13   3  20      223.80      280.64    119.73 o 
 -12   3  20      752.47      899.35     95.13 o 
 -11   3  20      134.07       53.95     94.19 o 
 -10   3  20      537.24      642.63    111.62 o 
  -9   3  20       64.30      133.84     93.53 o 
  -8   3  20      734.92      785.44    178.58 o 
  -7   3  20      142.48      131.44     94.27 o 
  -6   3  20      628.38      516.28    107.69 o 
  -5   3  20      636.20      653.38    155.96 o 
  -4   3  20      583.91      408.52    133.55 o 
  -3   3  20      476.98      437.65    134.68 o 
  -2   3  20      449.32      411.79    131.72 o 
  -1   3  20      219.45      324.12    124.62 o 
   0   3  20       26.00       18.57    125.11 o 
   1   3  20     1515.41     1710.87    178.01 o 
   2   3  20        4.86      144.38    123.55 o 
   3   3  20       25.06      202.08    266.01 o 
 -17   4  20      161.19      223.71    137.69 o 
 -16   4  20        0.74       65.72    133.69 o 
 -15   4  20       56.46      145.47     90.77 o 
 -14   4  20       16.69      -27.30     90.23 o 
 -13   4  20      419.97      259.07    115.76 o 
 -12   4  20      158.99      232.65     81.55 o 
 -11   4  20      180.05      167.85     99.68 o 
 -10   4  20       24.31      -26.00     89.19 o 
  -9   4  20       39.61      -84.28     88.19 o 
  -8   4  20      186.66      174.84     96.65 o 
  -7   4  20      943.39     1098.69    128.29 o 
  -6   4  20       72.75       64.49     90.28 o 
  -5   4  20      479.38      313.70    101.39 o 
  -4   4  20       66.77        3.69    115.74 o 
  -3   4  20       14.86       63.38    113.55 o 
  -2   4  20      248.22      428.66    141.16 o 
  -1   4  20       47.95     -153.03    114.50 o 
   0   4  20      283.80      208.53    271.51 o 
   1   4  20       40.37      124.65    127.11 o 
   2   4  20        1.03      -24.73    122.31 o 
 -15   5  20       31.44      -14.09    104.58 o 
 -14   5  20       36.87      140.98    174.31 o 
 -13   5  20      802.35      796.87    169.87 o 
 -12   5  20      201.65      226.12    113.91 o 
 -11   5  20      597.26      528.11    146.24 o 
 -10   5  20       41.73      219.90    218.30 o 
  -9   5  20      205.10      155.36    143.11 o 
  -8   5  20        4.33       31.66    117.09 o 
  -7   5  20      183.32      126.22     98.99 o 
  -6   5  20       97.69      178.00    123.22 o 
  -5   5  20      810.50      888.58    191.90 o 
  -4   5  20      491.67      316.47    140.41 o 
  -3   5  20     1079.40     1161.70    168.32 o 
  -2   5  20        4.62     -218.39    223.69 o 
  -1   5  20        7.85     -173.94    115.96 o 
   0   5  20       59.48       31.40    130.61 o 
 -11   6  20        7.59       14.03    101.59 o 
 -10   6  20       55.57       60.40    127.61 o 
  -9   6  20       25.72     -115.93    120.75 o 
  -8   6  20      430.62      239.76    127.05 o 
  -7   6  20      554.96      547.08    150.38 o 
  -6   6  20       61.79       -2.65    123.17 o 
  -5   6  20      130.05      161.58    129.13 o 
  -4   6  20        0.57      -71.85    117.91 o 
 -18   1  21      545.82      560.07    154.97 o 
 -17   1  21       36.39       -4.80    264.91 o 
 -16   1  21       14.38       86.15    127.73 o 
 -15   1  21       39.99       90.37    130.44 o 
 -14   1  21       84.10      179.28    124.04 o 
 -13   1  21      118.42      131.04    101.69 o 
 -12   1  21      300.25      412.80    115.80 o 
 -11   1  21      460.05      493.66    142.66 o 
 -10   1  21      564.04      430.61    107.35 o 
  -9   1  21       41.79       15.02     90.91 o 
  -8   1  21     1757.21     2036.91    144.19 o 
  -7   1  21       37.17      108.61    118.02 o 
  -6   1  21       37.96       15.46     88.37 o 
  -5   1  21       12.30      -18.04     86.51 o 
  -4   1  21      201.25      304.48    102.43 o 
  -3   1  21      147.16       99.41     94.34 o 
  -2   1  21      600.72      711.11    113.71 o 
  -1   1  21       12.98       54.29    124.83 o 
   0   1  21        1.02      -25.00    114.70 o 
   1   1  21        1.43      -63.24    156.71 o 
   2   1  21      338.19      527.34    206.20 o 
 -17   2  21      372.05      497.19    121.55 o 
 -16   2  21       14.58       20.53     85.91 o 
 -15   2  21      203.06      145.50     91.88 o 
 -14   2  21      274.36      216.14    161.32 o 
 -13   2  21        5.01       37.00     86.87 o 
 -12   2  21      691.21      757.13     91.22 o 
 -11   2  21      504.34      579.86    112.07 o 
 -10   2  21      169.72      109.07    100.38 o 
  -9   2  21        1.09      -53.06     90.19 o 
  -8   2  21       23.33       17.21     90.72 o 
  -7   2  21       52.07      -69.90     93.61 o 
  -6   2  21      561.03      708.19    220.64 o 
  -5   2  21      111.75      448.67    106.87 o 
  -4   2  21     1156.91     1217.38    190.18 o 
  -3   2  21      321.33      207.33    116.71 o 
  -2   2  21       61.41      113.78    123.54 o 
  -1   2  21      130.38      126.13    123.32 o 
   0   2  21       86.89       92.75    119.49 o 
   1   2  21       89.91       55.10    117.22 o 
 -16   3  21      174.76      200.67    102.43 o 
 -15   3  21       17.75       40.64     89.78 o 
 -14   3  21       60.66       78.37     90.09 o 
 -13   3  21       11.26       -8.03     84.79 o 
 -12   3  21        7.38      -33.27     73.30 o 
 -11   3  21       32.87       64.25    107.14 o 
 -10   3  21       19.70       85.46     95.47 o 
  -9   3  21      101.36      104.93    103.70 o 
  -8   3  21       56.68       46.76     94.14 o 
  -7   3  21      182.61      128.87     95.08 o 
  -6   3  21      139.20      223.02    102.60 o 
  -5   3  21      103.89       56.65     98.65 o 
  -4   3  21        4.39      -87.73     93.56 o 
  -3   3  21      294.95      -16.26    118.42 o 
  -2   3  21        0.04       75.69    125.09 o 
  -1   3  21      752.04      938.38    155.71 o 
   0   3  21      290.77      208.63    134.99 o 
 -14   4  21        4.29        8.20    102.07 o 
 -13   4  21     1816.85     2221.37    207.67 o 
 -12   4  21       44.28       65.76     82.22 o 
 -11   4  21      388.63      530.35    197.98 o 
 -10   4  21       32.75      239.80    103.74 o 
  -9   4  21      327.50      357.23    183.22 o 
  -8   4  21        5.09       -4.98    108.94 o 
  -7   4  21      796.36      848.25    123.01 o 
  -6   4  21       60.14      103.62    100.60 o 
  -5   4  21      718.35      731.52    149.87 o 
  -4   4  21       38.45      -49.14    118.57 o 
  -3   4  21      896.69      906.41    157.48 o 
  -2   4  21       20.93       68.25    125.83 o 
 -10   5  21      122.04       98.57    133.34 o 
  -9   5  21       59.37      -74.19    112.43 o 
  -8   5  21       11.96      -25.42     96.88 o 
  -7   5  21      404.35      579.62    121.41 o 
  -6   5  21      317.30      126.80    126.54 o 
 -15   0  22       43.51      112.18    187.79 o 
 -14   0  22      126.63       90.73    172.12 o 
 -13   0  22      249.69      -30.52    177.88 o 
 -12   0  22     1827.04     2014.26    286.22 o 
 -11   0  22       16.02      -25.84    172.39 o 
 -10   0  22      605.27      868.01    222.70 o 
  -9   0  22      127.38      368.99    183.10 o 
  -8   0  22        0.07      -51.97    164.68 o 
  -7   0  22        2.66      219.13    189.44 o 
  -6   0  22     1388.49     1075.31    239.20 o 
  -5   0  22        8.00     -144.61    177.06 o 
  -4   0  22      263.66      -94.59    161.93 o 
  -3   0  22      341.13      589.76    211.15 o 
  -2   0  22      583.48      666.76    218.03 o 
 -15   1  22       17.56        4.43    131.13 o 
 -14   1  22      309.71      403.86    145.71 o 
 -13   1  22      847.31     1076.16    177.00 o 
 -12   1  22      129.60      196.58    167.45 o 
 -11   1  22     1070.98     1242.69    174.82 o 
 -10   1  22       41.20      -81.67     94.38 o 
  -9   1  22      110.56       89.60     97.07 o 
  -8   1  22      253.86      559.23    110.26 o 
  -7   1  22      955.07      982.29    123.91 o 
  -6   1  22     2091.90     2124.41    154.83 o 
  -5   1  22      960.10     1180.36    134.86 o 
  -4   1  22     1684.93     1601.49    182.25 o 
  -3   1  22       86.47      203.93    144.82 o 
  -2   1  22      263.19      480.16    271.64 o 
 -14   2  22       43.92      119.78     96.72 o 
 -13   2  22      360.99      611.70    108.94 o 
 -12   2  22       39.03        7.40     78.65 o 
 -11   2  22       85.60      341.28    105.22 o 
 -10   2  22        5.71     -115.48     93.67 o 
  -9   2  22      171.90      292.49    106.65 o 
  -8   2  22       64.12      251.22    103.89 o 
  -7   2  22        5.59     -136.28     90.85 o 
  -6   2  22       14.28      -64.79    102.69 o 
  -5   2  22       17.11      -85.42     97.26 o 
  -4   2  22      279.36      418.29    111.57 o 
  -3   2  22      347.02      409.43    249.66 o 
  -2   2  22      408.36      482.60    144.57 o 
 -12   3  22      301.71      264.59     88.13 o 
 -11   3  22      144.01      162.92    108.05 o 
 -10   3  22      247.55      240.99    106.20 o 
  -9   3  22       67.56       11.59     95.01 o 
  -8   3  22       55.98      -67.25    101.58 o 
  -7   3  22     1138.72     1303.54    140.78 o 
  -6   3  22      177.19      173.13    108.67 o 
  -5   3  22      712.96      393.54    113.70 o 
  -4   3  22        9.51      -76.54    114.06 o 
                                                 
